# Supplementary material for: Validation of circular dichroic spectroscopy of synthetic oligonucleotide PS2.M for K+ concentration measurements
Source: Eur Phys J Plus. 2022 Apr 7;137(4):433. doi: 10.1140/epjp/s13360-022-02581-2 (PMC8988120; doi:10.1140/epjp/s13360-022-02581-2)
Supplement: Supplementary file 1 — (xlsx 35 KB) [file 13360_2022_2581_MOESM1_ESM.xlsx]

## Sheet: FIGURE 1
	l	sample 1	sample 2	sample 3	sample 4	sample 5
[K] mM		0	2.49377	5.08833	7.56031	10
[PS2] mM		10.2318	9.73418	10.1028	10.1447	10.2668
	nm	[q](mdeg)	[q](mdeg)	[q](mdeg)	[q](mdeg)	[q](mdeg)
	325	0.270689	0.330802	0.318934	0.214729	0.29305
	324.8	0.255544	0.312025	0.307142	0.213834	0.30038			Absorption data in FIGURE 1 are obtained by normalizing the raw data, here reported, at PS2.M concentration of 10mm
	324.6	0.238361	0.298301	0.286802	0.202653	0.2842
	324.4	0.222534	0.29723	0.263684	0.196592	0.28805
	324.2	0.193236	0.272251	0.257647	0.189159	0.27732
	324	0.169165	0.254444	0.243905	0.181864	0.27426
	323.8	0.160817	0.23448	0.226938	0.186789	0.2696
	323.6	0.147057	0.22118	0.225849	0.171541	0.25696
	323.4	0.135785	0.205965	0.233686	0.159005	0.261
	323.2	0.126043	0.195175	0.227337	0.154202	0.26124
	323	0.11503	0.184919	0.228084	0.151822	0.26468
	322.8	0.0994568	0.188209	0.209282	0.136663	0.26345
	322.6	0.0840976	0.181124	0.197101	0.126523	0.25865
	322.4	0.0841124	0.163886	0.187124	0.119838	0.24959
	322.2	0.0746928	0.14831	0.176544	0.113141	0.24733
	322	0.0815476	0.130031	0.162155	0.119872	0.24986
	321.8	0.0784653	0.12792	0.168825	0.125458	0.25455
	321.6	0.0597523	0.110867	0.15895	0.121669	0.26142
	321.4	0.0533496	0.0902852	0.130853	0.0963134	0.24368
	321.2	0.0787337	0.0910742	0.123366	0.0877284	0.20748
	321	0.023609	0.0146692	0.0659999	0.0100681	0.13017
	320.8	-0.0140686	-0.0255637	0.0397279	-0.0332778	0.10594
	320.6	-0.016228	-0.0411148	0.0294679	-0.0253398	0.09798
	320.4	-0.00897694	-0.0432459	0.0327432	-0.0127221	0.09699
	320.2	-0.0031656	-0.0409462	0.0338882	-0.0191262	0.08409
	320	-0.00483227	-0.0416876	0.0346109	-0.0327677	0.08127
	319.8	-0.0148593	-0.0383906	0.0203122	-0.0397784	0.08973
	319.6	-0.0226101	-0.032581	0.0075841	-0.030756	0.09027
	319.4	-0.0252887	-0.0298296	0.0150733	-0.0307595	0.09235
	319.2	-0.0212051	-0.0303158	0.0156881	-0.0178907	0.08867
	319	-0.0202298	-0.0356512	0.0163506	-0.0182654	0.08875
	318.8	-0.0120209	-0.0420591	0.0173548	-0.0159714	0.09289
	318.6	-0.0140535	-0.0469916	0.0110202	-0.0132012	0.09998
	318.4	-0.026777	-0.0465616	0.0233024	0.00205183	0.10096
	318.2	-0.0315286	-0.0411978	0.0212953	0.00691462	0.10251
	318	-0.0306851	-0.0358421	0.0158448	0.00412107	0.1034
	317.8	-0.0275655	-0.0343236	0.0276403	0.00436866	0.11282
	317.6	-0.0215756	-0.0293417	0.037294	0.0102342	0.12619
	317.4	-0.0228225	-0.0275149	0.026922	0.00752544	0.13421
	317.2	-0.00260949	-0.0212853	0.0281696	0.01477	0.13108
	317	-0.0056237	-0.0110552	0.0295196	0.0198748	0.1318
	316.8	0.00397229	0.000210047	0.0204095	0.0180116	0.14844
	316.6	0.00545645	0.0150522	0.0119779	0.0336702	0.14652
	316.4	0.00376356	0.0238715	0.0192162	0.0433489	0.15521
	316.2	0.0161834	0.0276513	0.0165467	0.0501564	0.15849
	316	0.0286909	0.028697	0.0253277	0.0625224	0.16634
	315.8	0.0330539	0.0338231	0.0344492	0.0630615	0.16935
	315.6	0.0450506	0.0566217	0.0391864	0.0733353	0.17808
	315.4	0.055099	0.0733914	0.0452902	0.0836853	0.1755
	315.2	0.0685136	0.094359	0.0548213	0.102637	0.16838
	315	0.0811707	0.0976877	0.0737171	0.115665	0.17008
	314.8	0.089478	0.0897714	0.084996	0.122465	0.16949
	314.6	0.0893165	0.0928874	0.0931336	0.130437	0.17275
	314.4	0.094216	0.112296	0.110948	0.132511	0.18391
	314.2	0.100736	0.124726	0.116579	0.13436	0.19868
	314	0.116214	0.132043	0.125139	0.15296	0.19929
	313.8	0.131745	0.149093	0.133297	0.16806	0.21868
	313.6	0.141307	0.154807	0.139503	0.178391	0.22809
	313.4	0.153471	0.170613	0.15042	0.208519	0.24617
	313.2	0.174875	0.186872	0.17007	0.220442	0.25391
	313	0.198128	0.199994	0.189687	0.234603	0.25238
	312.8	0.215569	0.212345	0.220902	0.238539	0.25994
	312.6	0.225325	0.219386	0.240855	0.240478	0.26478
	312.4	0.25577	0.232432	0.243194	0.261624	0.27662
	312.2	0.283935	0.252194	0.261859	0.281036	0.28621
	312	0.306981	0.278033	0.288561	0.308917	0.28848
	311.8	0.32268	0.300118	0.319996	0.329453	0.3031
	311.6	0.360793	0.315886	0.330917	0.3445	0.32599
	311.4	0.390281	0.341908	0.357379	0.361035	0.36259
	311.2	0.406866	0.357512	0.397069	0.380825	0.39373
	311	0.426081	0.396531	0.426359	0.410253	0.42849
	310.8	0.444437	0.414713	0.447499	0.437979	0.46314
	310.6	0.486128	0.449875	0.478125	0.468266	0.48512
	310.4	0.514872	0.487442	0.503493	0.497777	0.51753
	310.2	0.547161	0.51305	0.542069	0.529716	0.54314
	310	0.570626	0.535674	0.591359	0.566333	0.57031
	309.8	0.601876	0.548725	0.628286	0.593689	0.60276
	309.6	0.635643	0.578371	0.652003	0.617184	0.62237
	309.4	0.673564	0.630469	0.695164	0.655927	0.6457
	309.2	0.701505	0.673076	0.728142	0.69834	0.6785
	309	0.743215	0.717621	0.773495	0.743514	0.71907
	308.8	0.778305	0.744977	0.825709	0.789261	0.75298
	308.6	0.822675	0.788562	0.873534	0.844566	0.79883
	308.4	0.867299	0.847152	0.938441	0.877757	0.846362
	308.2	0.909859	0.910466	0.977913	0.918056	0.88906
	308	0.963337	0.978493	1.02434	0.965578	0.941117
	307.8	1.02602	1.0366	1.08667	1.00232	0.996722
	307.6	1.07766	1.07954	1.14468	1.05662	1.04411
	307.4	1.12761	1.14113	1.20071	1.12431	1.09413
	307.2	1.18212	1.19871	1.25678	1.19002	1.16059
	307	1.24146	1.25003	1.3184	1.25419	1.20174
	306.8	1.30685	1.31944	1.38194	1.32027	1.25508
	306.6	1.38228	1.38701	1.44472	1.39259	1.31359
	306.4	1.44834	1.46071	1.50799	1.46544	1.38552
	306.2	1.52277	1.5352	1.57656	1.53452	1.45957
	306	1.59739	1.61921	1.6302	1.61897	1.53683
	305.8	1.6856	1.70108	1.70109	1.70768	1.61676
	305.6	1.76565	1.77706	1.79481	1.77759	1.6881
	305.4	1.83845	1.85022	1.8822	1.8577	1.77433
	305.2	1.92194	1.92857	1.96501	1.93419	1.86161
	305	2.01318	2.01215	2.0408	2.01834	1.94693
	304.8	2.08766	2.09722	2.12016	2.09377	2.01247
	304.6	2.17477	2.17758	2.21078	2.17444	2.06594
	304.4	2.26941	2.2789	2.28623	2.26238	2.13162
	304.2	2.36846	2.36134	2.37335	2.34762	2.21048
	304	2.45864	2.46246	2.46498	2.43385	2.28465
	303.8	2.54008	2.55154	2.5567	2.53397	2.3752
	303.6	2.6242	2.63433	2.65699	2.62505	2.46179
	303.4	2.7142	2.72829	2.74286	2.70445	2.55285
	303.2	2.80883	2.80207	2.82007	2.79345	2.65022
	303	2.91056	2.90991	2.90993	2.88758	2.74544
	302.8	3.0153	3.01055	3.00006	2.98705	2.84514
	302.6	3.12281	3.08802	3.09174	3.07858	2.94732
	302.4	3.22122	3.17555	3.19458	3.16905	3.0381
	302.2	3.32373	3.26655	3.29432	3.27255	3.13574
	302	3.41878	3.36303	3.37769	3.37096	3.22759
	301.8	3.50395	3.44733	3.47729	3.45169	3.33311
	301.6	3.5851	3.5199	3.56553	3.54578	3.43488
	301.4	3.66532	3.58769	3.66497	3.63329	3.52302
	301.2	3.75636	3.66274	3.75353	3.7225	3.60854
	301	3.84007	3.76121	3.83744	3.83314	3.6868
	300.8	3.92457	3.84794	3.91912	3.92716	3.76921
	300.6	4.01391	3.9223	4.00395	4.00863	3.85553
	300.4	4.09382	4.00392	4.08737	4.08726	3.93091
	300.2	4.17514	4.0961	4.16645	4.16107	4.02062
	300	4.25715	4.17308	4.24993	4.23566	4.10225
	299.8	4.31492	4.24332	4.32569	4.31241	4.18742
	299.6	4.38801	4.29927	4.39458	4.40206	4.26397
	299.4	4.44821	4.36576	4.46721	4.47968	4.32806
	299.2	4.50718	4.42383	4.54865	4.54328	4.39002
	299	4.55528	4.48153	4.62018	4.60789	4.44525
	298.8	4.61233	4.54576	4.67722	4.67102	4.51085
	298.6	4.6611	4.60458	4.71972	4.73685	4.57856
	298.4	4.71383	4.66612	4.76357	4.79842	4.64324
	298.2	4.75364	4.71055	4.81945	4.84516	4.70026
	298	4.80718	4.74791	4.88439	4.90467	4.75392
	297.8	4.83181	4.77918	4.91809	4.95744	4.80715
	297.6	4.85118	4.80456	4.9608	5.00775	4.86234
	297.4	4.87288	4.83226	4.99157	5.04333	4.91793
	297.2	4.90222	4.84963	5.0246	5.07659	4.95698
	297	4.92367	4.86618	5.04566	5.10547	4.99172
	296.8	4.94129	4.89223	5.0636	5.13615	5.0171
	296.6	4.95307	4.91314	5.08522	5.16172	5.04517
	296.4	4.96535	4.95052	5.11124	5.19402	5.06975
	296.2	4.96524	4.94962	5.12861	5.21888	5.08791
	296	4.95895	4.94406	5.14143	5.23726	5.10873
	295.8	4.94696	4.93173	5.15655	5.2462	5.11547
	295.6	4.93417	4.93663	5.15873	5.26598	5.13663
	295.4	4.92365	4.93814	5.15309	5.26994	5.14294
	295.2	4.91767	4.93103	5.16019	5.27557	5.14836
	295	4.90837	4.92048	5.16389	5.28594	5.15053
	294.8	4.89551	4.90692	5.14907	5.27604	5.14173
	294.6	4.87793	4.89303	5.13257	5.2743	5.15222
	294.4	4.84461	4.87587	5.1246	5.26341	5.15759
	294.2	4.81045	4.84844	5.12397	5.237	5.14779
	294	4.78561	4.83293	5.10387	5.21644	5.13045
	293.8	4.74653	4.81198	5.07933	5.19385	5.10433
	293.6	4.71153	4.80074	5.05071	5.17022	5.08684
	293.4	4.66263	4.7678	5.02606	5.1378	5.06234
	293.2	4.60926	4.73248	5.0055	5.10466	5.03783
	293	4.56161	4.68477	4.96548	5.05936	5.01558
	292.8	4.50798	4.65017	4.93129	5.00548	4.99116
	292.6	4.45185	4.60869	4.90055	4.97238	4.96358
	292.4	4.39926	4.559	4.85979	4.94729	4.93648
	292.2	4.35298	4.50033	4.80893	4.90956	4.89954
	292	4.29557	4.44037	4.76322	4.88053	4.85656
	291.8	4.24252	4.39473	4.72817	4.84634	4.81198
	291.6	4.17817	4.34236	4.67999	4.79954	4.76184
	291.4	4.11483	4.29337	4.62663	4.75886	4.70749
	291.2	4.04533	4.23965	4.56151	4.70613	4.66541
	291	3.98411	4.17177	4.5038	4.65761	4.6313
	290.8	3.91818	4.10682	4.443	4.6063	4.59003
	290.6	3.84204	4.04354	4.37778	4.5428	4.52832
	290.4	3.76962	3.98562	4.31627	4.48419	4.45978
	290.2	3.70642	3.92822	4.26661	4.42417	4.40391
	290	3.63736	3.86459	4.21369	4.35556	4.36111
	289.8	3.55908	3.79577	4.14565	4.29833	4.3086
	289.6	3.49106	3.71313	4.078	4.2238	4.25049
	289.4	3.4052	3.64526	4.01387	4.15586	4.19735
	289.2	3.32855	3.57066	3.94489	4.08764	4.1395
	289	3.24298	3.50476	3.86635	4.03993	4.09188
	288.8	3.16215	3.44168	3.78265	3.96447	4.02715
	288.6	3.08097	3.36461	3.71885	3.88789	3.96352
	288.4	2.98999	3.29067	3.65772	3.8115	3.90358
	288.2	2.91684	3.21628	3.57711	3.7453	3.84823
	288	2.82749	3.14447	3.49125	3.68843	3.79214
	287.8	2.74704	3.06923	3.41411	3.60778	3.71455
	287.6	2.66213	2.99423	3.33334	3.54869	3.6488
	287.4	2.57926	2.91931	3.24178	3.48206	3.60068
	287.2	2.49399	2.83213	3.1588	3.42031	3.56207
	287	2.41666	2.76314	3.08289	3.36546	3.50506
	286.8	2.33894	2.67675	3.01838	3.30265	3.43149
	286.6	2.26051	2.59616	2.95504	3.23729	3.36742
	286.4	2.17996	2.5214	2.88255	3.17293	3.30244
	286.2	2.1079	2.4565	2.81633	3.10951	3.23826
	286	2.03565	2.38006	2.75388	3.05114	3.18857
	285.8	1.96189	2.31246	2.68787	2.99095	3.12642
	285.6	1.89322	2.23882	2.62563	2.92165	3.07305
	285.4	1.81817	2.17828	2.55878	2.85182	3.02983
	285.2	1.73546	2.11882	2.48803	2.78073	2.99474
	285	1.6529	2.05226	2.41478	2.70675	2.93782
	284.8	1.58249	1.97094	2.35628	2.64517	2.88194
	284.6	1.50554	1.90676	2.29362	2.57397	2.837
	284.4	1.43239	1.83898	2.22941	2.50058	2.78685
	284.2	1.35616	1.78185	2.17476	2.4314	2.74192
	284	1.2957	1.72785	2.11957	2.35481	2.68795
	283.8	1.23969	1.6667	2.07598	2.31226	2.64706
	283.6	1.18417	1.6043	2.01645	2.26319	2.61774
	283.4	1.1159	1.54317	1.95051	2.20916	2.58622
	283.2	1.05896	1.48516	1.8792	2.15506	2.53555
	283	1.01328	1.42434	1.83103	2.1034	2.48938
	282.8	0.945154	1.38996	1.79126	2.06595	2.45126
	282.6	0.894538	1.3527	1.75196	2.02536	2.39975
	282.4	0.833389	1.32145	1.71473	1.97682	2.35699
	282.2	0.780192	1.27775	1.67611	1.92604	2.3161
	282	0.722184	1.21485	1.64059	1.87837	2.27653
	281.8	0.6706	1.17022	1.5936	1.843	2.23554
	281.6	0.62472	1.1382	1.54046	1.80434	2.20084
	281.4	0.575391	1.09868	1.50508	1.76185	2.15678
	281.2	0.524279	1.06309	1.48838	1.71598	2.1223
	281	0.47754	1.03509	1.45283	1.68787	2.10731
	280.8	0.422364	1.00493	1.40756	1.64606	2.07165
	280.6	0.386121	0.96992	1.3699	1.60718	2.04853
	280.4	0.343967	0.930591	1.33375	1.56992	2.02693
	280.2	0.30943	0.896215	1.30253	1.53366	2.00958
	280	0.266037	0.863144	1.2649	1.49308	2.00142
	279.8	0.229511	0.846696	1.23157	1.46368	1.9919
	279.6	0.199678	0.816342	1.18781	1.45235	1.98416
	279.4	0.163421	0.786416	1.15315	1.43391	1.96914
	279.2	0.124889	0.748839	1.12687	1.39933	1.94853
	279	0.0953751	0.712501	1.08856	1.37521	1.92813
	278.8	0.0592175	0.680415	1.04958	1.34658	1.90756
	278.6	0.0254638	0.656136	1.02003	1.32257	1.88247
	278.4	-0.00767314	0.627774	0.997041	1.29012	1.84862
	278.2	-0.0534252	0.592605	0.969974	1.26618	1.84215
	278	-0.0897456	0.564302	0.932855	1.23121	1.83366
	277.8	-0.123772	0.54047	0.905039	1.21349	1.81913
	277.6	-0.160557	0.512593	0.883602	1.20928	1.80323
	277.4	-0.200795	0.502472	0.85599	1.21832	1.78928
	277.2	-0.240313	0.480074	0.823486	1.21285	1.77797
	277	-0.270564	0.449099	0.783247	1.19636	1.75587
	276.8	-0.316751	0.423395	0.761241	1.1824	1.75203
	276.6	-0.348926	0.410486	0.744025	1.17558	1.74559
	276.4	-0.391599	0.382018	0.725033	1.1696	1.7486
	276.2	-0.431077	0.345092	0.69276	1.15806	1.73886
	276	-0.470384	0.304245	0.652262	1.14831	1.73731
	275.8	-0.515796	0.270194	0.609846	1.12336	1.74034
	275.6	-0.554865	0.232211	0.582883	1.11682	1.74729
	275.4	-0.585046	0.207258	0.561875	1.10543	1.75952
	275.2	-0.623121	0.17936	0.546206	1.10933	1.76637
	275	-0.662339	0.149445	0.525798	1.10035	1.77064
	274.8	-0.713111	0.109026	0.489269	1.08375	1.76609
	274.6	-0.759682	0.0765747	0.446147	1.06824	1.76556
	274.4	-0.796035	0.0480179	0.410548	1.05319	1.75585
	274.2	-0.831736	0.0152349	0.386269	1.02911	1.75002
	274	-0.864072	-0.00559044	0.3615	1.012	1.74656
	273.8	-0.915514	-0.0416301	0.340844	1.00189	1.73872
	273.6	-0.968872	-0.071301	0.320453	0.98999	1.72881
	273.4	-1.02494	-0.100885	0.293265	0.978369	1.72848
	273.2	-1.08032	-0.133752	0.268045	0.966412	1.72944
	273	-1.14451	-0.177718	0.235326	0.960399	1.72143
	272.8	-1.20955	-0.231152	0.20214	0.934078	1.70448
	272.6	-1.26523	-0.274152	0.170041	0.910201	1.68819
	272.4	-1.33036	-0.318317	0.132073	0.893071	1.68619
	272.2	-1.38985	-0.354424	0.0939914	0.864086	1.68582
	272	-1.4413	-0.392437	0.0601296	0.841533	1.67976
	271.8	-1.49251	-0.444755	0.0316983	0.824725	1.68399
	271.6	-1.54218	-0.495249	-0.0186236	0.80909	1.70154
	271.4	-1.58704	-0.537265	-0.067091	0.792796	1.70608
	271.2	-1.63674	-0.585507	-0.111956	0.775266	1.71668
	271	-1.68917	-0.63989	-0.156437	0.755095	1.71133
	270.8	-1.73801	-0.674593	-0.200596	0.73963	1.71458
	270.6	-1.80068	-0.728351	-0.241755	0.694064	1.71311
	270.4	-1.86055	-0.791281	-0.269867	0.653037	1.70588
	270.2	-1.9244	-0.834972	-0.303277	0.626982	1.70837
	270	-1.9806	-0.882151	-0.340633	0.595596	1.70603
	269.8	-2.03857	-0.951769	-0.383448	0.558646	1.68932
	269.6	-2.10289	-1.01749	-0.422969	0.528266	1.66845
	269.4	-2.17546	-1.06326	-0.455558	0.486616	1.66131
	269.2	-2.249	-1.10786	-0.501818	0.452113	1.63245
	269	-2.30312	-1.17206	-0.551914	0.43552	1.60089
	268.8	-2.36311	-1.23129	-0.587162	0.409489	1.58843
	268.6	-2.41537	-1.28141	-0.631811	0.372434	1.56206
	268.4	-2.47651	-1.32904	-0.688739	0.335616	1.54115
	268.2	-2.54194	-1.3886	-0.741715	0.30675	1.52235
	268	-2.60469	-1.44911	-0.763227	0.279635	1.5187
	267.8	-2.6746	-1.50985	-0.80403	0.241379	1.50158
	267.6	-2.73285	-1.56265	-0.850514	0.199304	1.50729
	267.4	-2.79099	-1.61172	-0.898972	0.177965	1.47787
	267.2	-2.85561	-1.67234	-0.944147	0.148545	1.46338
	267	-2.93538	-1.71776	-0.971562	0.120803	1.4569
	266.8	-2.98081	-1.76409	-1.0153	0.0818458	1.44117
	266.6	-3.02854	-1.82546	-1.04929	0.045074	1.41682
	266.4	-3.07512	-1.89057	-1.10711	0.0165039	1.40152
	266.2	-3.11914	-1.94053	-1.14359	-0.0214235	1.39096
	266	-3.15991	-1.99071	-1.16569	-0.069737	1.38643
	265.8	-3.17869	-2.02682	-1.17878	-0.0913976	1.3882
	265.6	-3.21521	-2.0484	-1.21537	-0.108043	1.36634
	265.4	-3.25585	-2.08377	-1.24783	-0.12264	1.3545
	265.2	-3.31389	-2.09779	-1.28661	-0.136553	1.35589
	265	-3.35584	-2.1208	-1.3072	-0.147051	1.34819
	264.8	-3.39333	-2.13683	-1.32704	-0.156956	1.34171
	264.6	-3.4156	-2.15168	-1.33505	-0.17661	1.32018
	264.4	-3.43648	-2.1506	-1.32773	-0.194099	1.29926
	264.2	-3.43823	-2.16665	-1.33018	-0.210482	1.27697
	264	-3.45339	-2.18309	-1.33609	-0.230756	1.2573
	263.8	-3.43285	-2.18921	-1.34775	-0.250554	1.24537
	263.6	-3.42075	-2.18668	-1.35435	-0.252601	1.22898
	263.4	-3.41287	-2.19148	-1.35781	-0.247064	1.21653
	263.2	-3.41072	-2.19596	-1.35493	-0.256788	1.21141
	263	-3.41229	-2.18167	-1.35329	-0.254454	1.22185
	262.8	-3.40555	-2.15618	-1.36346	-0.257445	1.22682
	262.6	-3.38027	-2.13466	-1.36253	-0.248997	1.21972
	262.4	-3.35195	-2.12808	-1.34469	-0.249022	1.23109
	262.2	-3.33437	-2.11125	-1.31528	-0.254553	1.24883
	262	-3.2939	-2.07634	-1.29185	-0.271757	1.24199
	261.8	-3.27946	-2.04566	-1.26847	-0.267574	1.24333
	261.6	-3.25643	-2.01606	-1.25404	-0.27452	1.25917
	261.4	-3.21603	-1.95827	-1.22825	-0.272354	1.26563
	261.2	-3.16062	-1.91718	-1.21317	-0.242865	1.26514
	261	-3.11369	-1.85612	-1.18652	-0.220366	1.26482
	260.8	-3.05965	-1.80277	-1.15252	-0.193226	1.26146
	260.6	-2.99602	-1.75834	-1.13454	-0.177066	1.27872
	260.4	-2.91807	-1.71142	-1.10227	-0.155315	1.29458
	260.2	-2.82169	-1.66759	-1.08936	-0.125845	1.30327
	260	-2.74948	-1.62195	-1.0609	-0.082709	1.30471
	259.8	-2.67918	-1.55677	-1.01697	-0.0595636	1.3149
	259.6	-2.59959	-1.49376	-0.95438	-0.039072	1.31421
	259.4	-2.51429	-1.44405	-0.887519	-0.00802314	1.31259
	259.2	-2.42802	-1.36633	-0.84094	0.0360003	1.30804
	259	-2.36136	-1.28906	-0.802099	0.0637765	1.30296
	258.8	-2.27184	-1.21411	-0.739722	0.0887774	1.30646
	258.6	-2.17932	-1.15998	-0.691713	0.103699	1.30209
	258.4	-2.06328	-1.10521	-0.614408	0.122681	1.30795
	258.2	-1.96507	-1.03736	-0.564176	0.152697	1.30866
	258	-1.87171	-0.961834	-0.506805	0.190197	1.29309
	257.8	-1.78037	-0.907011	-0.437164	0.228312	1.29221
	257.6	-1.69923	-0.855468	-0.374088	0.278988	1.29746
	257.4	-1.61443	-0.786348	-0.321744	0.323644	1.30915
	257.2	-1.5259	-0.718716	-0.260433	0.368074	1.30773
	257	-1.4426	-0.660681	-0.180911	0.407174	1.30291
	256.8	-1.33726	-0.580814	-0.130777	0.455655	1.31442
	256.6	-1.24305	-0.496813	-0.0672325	0.488543	1.32983
	256.4	-1.13904	-0.399341	0.00543416	0.536392	1.3154
	256.2	-1.03626	-0.32505	0.0774212	0.57848	1.3026
	256	-0.916851	-0.241805	0.155539	0.621662	1.29854
	255.8	-0.819387	-0.172126	0.225899	0.666157	1.29593
	255.6	-0.711139	-0.103129	0.301992	0.697926	1.29892
	255.4	-0.589806	-0.00368023	0.365014	0.725938	1.30053
	255.2	-0.473402	0.0856793	0.420895	0.770195	1.31842
	255	-0.342546	0.160462	0.465215	0.825004	1.31055
	254.8	-0.224954	0.244213	0.534456	0.864379	1.30596
	254.6	-0.118805	0.310041	0.603026	0.91895	1.30825
	254.4	-0.00575995	0.3816	0.652238	0.94523	1.30704
	254.2	0.109997	0.439446	0.707327	0.985666	1.29449
	254	0.212063	0.503469	0.773398	1.02441	1.29324
	253.8	0.31079	0.582766	0.838634	1.07371	1.29484
	253.6	0.420819	0.649028	0.899006	1.11785	1.2985
	253.4	0.531627	0.714997	0.973619	1.16741	1.28963
	253.2	0.640671	0.774785	1.03043	1.19496	1.28275
	253	0.73311	0.858123	1.08248	1.2375	1.28166
	252.8	0.821198	0.94968	1.12881	1.28726	1.27767
	252.6	0.924786	1.03871	1.15848	1.31567	1.28183
	252.4	1.01676	1.10616	1.19016	1.33834	1.29124
	252.2	1.10191	1.16708	1.21941	1.36667	1.28453
	252	1.18121	1.24087	1.25948	1.39417	1.27076
	251.8	1.27711	1.31686	1.3203	1.42377	1.2834
	251.6	1.35731	1.37434	1.36071	1.44455	1.28733
	251.4	1.44228	1.43664	1.40215	1.45884	1.27965
	251.2	1.52517	1.48323	1.43699	1.48396	1.27868
	251	1.60108	1.54335	1.45676	1.5071	1.27884
	250.8	1.68539	1.59314	1.45419	1.51402	1.25829
	250.6	1.75005	1.6546	1.48321	1.52097	1.24526
	250.4	1.83523	1.71455	1.51311	1.51017	1.23985
	250.2	1.90404	1.77541	1.52111	1.53233	1.23346
	250	1.97398	1.80738	1.54396	1.52683	1.20393
	249.8	2.0473	1.83415	1.57549	1.52418	1.17641
	249.6	2.09812	1.84867	1.57523	1.52496	1.16493
	249.4	2.13695	1.87278	1.56788	1.51488	1.14786
	249.2	2.18253	1.89648	1.58004	1.52115	1.13956
	249	2.23663	1.93445	1.60559	1.52085	1.13498
	248.8	2.27689	1.96958	1.61838	1.53261	1.1391
	248.6	2.31266	1.98091	1.64319	1.55391	1.12534
	248.4	2.32971	1.99608	1.64104	1.57285	1.08843
	248.2	2.35676	2.0108	1.64858	1.56866	1.06264
	248	2.40233	2.01921	1.64424	1.57365	1.02802
	247.8	2.43883	2.01814	1.66068	1.55348	1.00933
	247.6	2.45963	2.02502	1.68076	1.53761	1.00384
	247.4	2.47518	2.04274	1.69006	1.51887	1.01181
	247.2	2.50498	2.04773	1.69161	1.51053	1.00158
	247	2.52122	2.05236	1.6926	1.49102	0.978347
	246.8	2.52339	2.06782	1.69918	1.47521	0.955514
	246.6	2.52675	2.08114	1.69354	1.44999	0.920169
	246.4	2.52104	2.1062	1.69319	1.4309	0.894412
	246.2	2.53631	2.0784	1.67872	1.39395	0.863832
	246	2.54806	2.04518	1.67164	1.35987	0.841498
	245.8	2.54317	2.02893	1.67632	1.34396	0.80996
	245.6	2.52742	2.0143	1.66946	1.31949	0.768483
	245.4	2.53043	1.98593	1.66775	1.29672	0.762815
	245.2	2.52398	1.95945	1.63942	1.28238	0.757386
	245	2.51738	1.94198	1.60694	1.2516	0.733764
	244.8	2.5079	1.94495	1.58294	1.22049	0.687314
	244.6	2.47631	1.90643	1.57478	1.21055	0.650893
	244.4	2.45616	1.88269	1.55181	1.17589	0.616842
	244.2	2.45481	1.86584	1.55325	1.14899	0.58106
	244	2.44531	1.8502	1.55692	1.1082	0.56444
	243.8	2.42982	1.81895	1.53968	1.08139	0.54485
	243.6	2.387	1.77684	1.50935	1.06286	0.53562
	243.4	2.35972	1.75413	1.47878	1.0528	0.50714
	243.2	2.3143	1.72652	1.46269	1.03471	0.47163
	243	2.2601	1.70829	1.43684	1.02182	0.45435
	242.8	2.22725	1.68563	1.40531	0.99359	0.4107
	242.6	2.2187	1.66267	1.39191	0.983247	0.38937
	242.4	2.19725	1.63501	1.37784	0.956249	0.35689
	242.2	2.15208	1.58038	1.34029	0.921778	0.33139
	242	2.11385	1.56591	1.29364	0.898687	0.29255
	241.8	2.06558	1.55226	1.25858	0.865059	0.26476
	241.6	2.04021	1.53528	1.24515	0.848949	0.25676
	241.4	1.98897	1.50316	1.23489	0.811351	0.25209
	241.2	1.93098	1.49167	1.22859	0.762016	0.23614
	241	1.89098	1.46609	1.17743	0.739957	0.1972
	240.8	1.83671	1.44833	1.13112	0.71071	0.17237
	240.6	1.79301	1.40659	1.0895	0.691956	0.15705
	240.4	1.77707	1.37439	1.03155	0.657372	0.13539
	240.2	1.7386	1.35457	0.991263	0.61884	0.1029
	240	1.70306	1.30805	0.969479	0.583005	0.07982
	239.8	1.64638	1.26948	0.948537	0.546729	0.07458
	239.6	1.59777	1.21559	0.903327	0.526383	0.05991
	239.4	1.54478	1.19257	0.861081	0.514142	0.03631
	239.2	1.48932	1.17834	0.833707	0.498257	0.01586
	239	1.43374	1.13631	0.784763	0.489831	-0.00561
	238.8	1.39807	1.10162	0.75259	0.478448	-0.01096
	238.6	1.35562	1.07848	0.740005	0.459379	-0.02923
	238.4	1.31584	1.05253	0.737328	0.427117	-0.04758
	238.2	1.25725	1.02038	0.719708	0.426519	-0.06495
	238	1.20894	0.977668	0.690021	0.412593	-0.07933
	237.8	1.18522	0.946791	0.656759	0.392593	-0.10078
	237.6	1.13686	0.934259	0.642078	0.385928	-0.09673
	237.4	1.09559	0.90897	0.626265	0.382087	-0.08671
	237.2	1.05899	0.876504	0.598869	0.381758	-0.08915
	237	1.02551	0.867938	0.565551	0.358076	-0.08844
	236.8	0.990351	0.842254	0.547327	0.353849	-0.09797
	236.6	0.967173	0.805816	0.516532	0.325539	-0.0963
	236.4	0.934189	0.771611	0.484239	0.321677	-0.0635
	236.2	0.912683	0.765773	0.455438	0.309355	-0.04723
	236	0.88384	0.761804	0.461848	0.300616	-0.03641
	235.8	0.836685	0.737149	0.457242	0.303863	-0.0289
	235.6	0.806616	0.697169	0.441243	0.293243	-0.0192
	235.4	0.78031	0.69729	0.426875	0.292013	-0.01777
	235.2	0.766646	0.668939	0.41951	0.292674	-0.00753
	235	0.774598	0.644929	0.395243	0.29005	-0.00418

## Sheet: FIGURE 2
[K] mM	[q](mdeg) l =263.6 nm
0	-3.34324
2.49377	-2.24639
5.08833	-1.34057
7.56031	-0.248997
10	1.19705
Absorption data in FIGURE 2 are obtained by normalizing the raw data, at PS2.M concentration of10mm
