# Supplementary material for: Validation of circular dichroic spectroscopy of synthetic oligonucleotide PS2.M for K+ concentration measurements
Source: Eur Phys J Plus. 2022 Apr 7;137(4):433. doi: 10.1140/epjp/s13360-022-02581-2 (PMC8988120; doi:10.1140/epjp/s13360-022-02581-2)
Supplement: Supplementary file 2 — (xlsx 122 KB) [file 13360_2022_2581_MOESM2_ESM.xlsx]

## Sheet: raw data FIGURE 7
	l	sample 1	sample 2	sample 3	sample 4	sample 5	sample 6	sample 7	sample 8	sample 9	sample 10	sample 11	sample 12	sample 13	sample 14	sample 15	sample 16	sample 17	sample 18	sample 19	sample 20	sample 21	sample 22	sample 23	sample 24	sample 25	sample 26	sample 27
[K] mM		3.22817	3.20006	3.22924	3.20734	3.18288	3.21884	3.20831	5.51575	5.49237	6.95549	6.95025	8.53657	8.43662	10.6226	10.7034	9.18089	9.1649	10.6943	10.7671	12.2037	12.1885	13.6534	13.6534	18.3401	18.2026	25.6848	25.7363
[PS2] mM		10.055	10.1229	10.6598	10.2727	10.409	9.93818	10.1175	10.1837	10.1305	10.2312	10.2891	9.92765	10.4048	10.2563	10.2835	10.2548	10.1158	10.1484	10.0206	9.96039	9.96584	10.1668	9.999	10.0559	10.6115	10.0308	10.2061
	nm	[q](mdeg)	[q](mdeg)	[q](mdeg)	[q](mdeg)	[q](mdeg)	[q](mdeg)	[q](mdeg)	[q](mdeg)	[q](mdeg)	[q](mdeg)	[q](mdeg)	[q](mdeg)	[q](mdeg)	[q](mdeg)	[q](mdeg)	[q](mdeg)	[q](mdeg)	[q](mdeg)	[q](mdeg)	[q](mdeg)	[q](mdeg)	[q](mdeg)	[q](mdeg)	[q](mdeg)	[q](mdeg)	[q](mdeg)	[q](mdeg)
	325	-62.8292	-62.6827	-62.9505	-29.0527	-61.7265	-63.3946	-63.3018	-63.4346	-63.4073	-63.3713	-63.7093	-63.3474	-63.3226	-62.6906	-62.933	-62.054	-61.9506	-62.1831	-62.1342	-61.9548	-62.0488	-61.5412	-62.0344	-60.4178	-60.4265	-59.8601	-59.3625
	324.8	-59.4986	-59.3683	-59.6023	-26.9801	-58.5115	-60.0334	-59.9943	-60.0259	-60.053	-60.0015	-60.3412	-59.9528	-59.9277	-59.3759	-59.5803	-58.8704	-58.6958	-58.958	-58.9124	-58.7003	-58.8496	-58.3898	-58.8386	-57.3506	-57.3165	-56.8637	-56.3341
	324.6	-56.1156	-55.9805	-56.217	-24.9422	-55.172	-56.5546	-56.5646	-56.5876	-56.5739	-56.5509	-56.8334	-56.4884	-56.4447	-55.9636	-56.1383	-55.5781	-55.3684	-55.6093	-55.58	-55.3556	-55.5028	-55.1509	-55.5637	-54.1436	-54.169	-53.7512	-53.2635
	324.4	-52.6312	-52.4682	-52.7222	-22.9193	-51.7067	-53.0555	-53.0142	-53.0346	-53.0012	-52.9638	-53.3037	-52.8667	-52.8606	-52.5201	-52.6331	-52.1956	-51.9856	-52.2514	-52.1847	-51.9471	-52.1376	-51.8057	-52.1762	-50.9035	-50.9292	-50.5601	-50.0572		Absorption data in FIGURE 7 are obtained by normalizing the raw data, here reported, at PS2.M concentration of 10mm
	324.2	-49.0778	-48.9257	-49.105	-20.9344	-48.1703	-49.3788	-49.3928	-49.3234	-49.3292	-49.2834	-49.5595	-49.1293	-49.1635	-48.9554	-49.0217	-48.6885	-48.5229	-48.7964	-48.7262	-48.4393	-48.6449	-48.353	-48.7061	-47.5585	-47.5991	-47.3114	-46.7885
	324	-45.4007	-45.2902	-45.4147	-18.9947	-44.6252	-45.6313	-45.6552	-45.6182	-45.5501	-45.5079	-45.7617	-45.318	-45.3545	-45.2444	-45.3263	-45.0971	-45.0182	-45.2128	-45.1478	-44.8698	-45.0758	-44.8244	-45.0862	-44.1647	-44.1785	-43.9566	-43.4287
	323.8	-41.6565	-41.5623	-41.6434	-17.1563	-40.9464	-41.7692	-41.788	-41.7707	-41.7248	-41.6471	-41.8867	-41.5054	-41.4993	-41.4516	-41.5436	-41.4302	-41.338	-41.5268	-41.4929	-41.2194	-41.4137	-41.1909	-41.4061	-40.671	-40.6867	-40.4683	-40.0675
	323.6	-37.8329	-37.7462	-37.8139	-15.3466	-37.2068	-37.898	-37.9177	-37.9089	-37.8721	-37.7679	-38.0113	-37.6582	-37.638	-37.6153	-37.6966	-37.6329	-37.6136	-37.7509	-37.6956	-37.4422	-37.6382	-37.5015	-37.6501	-37.0507	-37.0907	-36.8674	-36.5722
	323.4	-33.9801	-33.9084	-33.9395	-13.5811	-33.3668	-34.0374	-34.0507	-34.0418	-34.0049	-33.9046	-34.1513	-33.7893	-33.767	-33.7508	-33.8288	-33.769	-33.7652	-33.9062	-33.8389	-33.616	-33.7649	-33.6793	-33.8673	-33.3861	-33.4387	-33.271	-33.0056
	323.2	-30.1146	-30.049	-30.0495	-11.9407	-29.4873	-30.1814	-30.1945	-30.1705	-30.1343	-30.045	-30.2821	-29.9178	-29.8895	-29.8785	-29.9551	-29.9055	-29.9161	-30.0463	-29.9764	-29.7414	-29.8865	-29.8325	-29.9992	-29.5806	-29.6155	-29.52	-29.3701
	323	-26.254	-26.1885	-26.1639	-10.3591	-25.6084	-26.3089	-26.3246	-26.2862	-26.2489	-26.1806	-26.4205	-26.0507	-26.0282	-26.0073	-26.0873	-26.0372	-26.0577	-26.1828	-26.116	-25.8673	-26.0191	-25.9454	-26.1157	-25.7641	-25.7997	-25.6711	-25.6015
	322.8	-22.3815	-22.3201	-22.2915	-8.8453	-21.7203	-22.4362	-22.453	-22.4204	-22.3807	-22.3086	-22.5505	-22.1832	-22.1622	-22.1372	-22.2179	-22.1678	-22.1892	-22.3174	-22.2507	-22.0119	-22.1644	-22.0639	-22.2354	-21.9322	-21.935	-21.8141	-21.7584
	322.6	-18.5135	-18.4557	-18.4237	-7.4564	-17.8401	-18.5657	-18.5871	-18.5384	-18.5075	-18.4269	-18.6761	-18.3192	-18.3024	-18.265	-18.3485	-18.2922	-18.3238	-18.4514	-18.3929	-18.1573	-18.3102	-18.182	-18.354	-18.0653	-18.0591	-17.9416	-17.9083
	322.4	-14.6449	-14.5846	-14.5453	-6.08452	-13.9732	-14.7017	-14.7267	-14.6721	-14.6367	-14.5584	-14.8119	-14.4568	-14.4422	-14.3958	-14.4792	-14.4228	-14.4531	-14.598	-14.5415	-14.2857	-14.4409	-14.302	-14.4684	-14.2061	-14.1992	-14.0608	-14.0328
	322.2	-10.7849	-10.7161	-10.6772	-4.88314	-10.1104	-10.8424	-10.8741	-10.8084	-10.7679	-10.6955	-10.9464	-10.593	-10.5824	-10.5171	-10.6057	-10.5566	-10.5821	-10.7268	-10.6756	-10.4119	-10.568	-10.4373	-10.5926	-10.3395	-10.3281	-10.1885	-10.1631
	322	-6.92953	-6.85399	-6.80375	-3.69842	-6.22249	-6.96313	-7.00239	-6.92704	-6.88496	-6.84551	-7.09313	-6.73015	-6.71162	-6.63708	-6.72116	-6.68869	-6.70649	-6.85259	-6.80575	-6.54043	-6.70051	-6.56506	-6.71587	-6.47374	-6.4608	-6.31577	-6.29017
	321.8	-3.07138	-2.9897	-2.92855	-2.10049	-2.42539	-3.08585	-3.13226	-3.0546	-3.00906	-2.97747	-3.22342	-2.85696	-2.8335	-2.77485	-2.84722	-2.82471	-2.8432	-2.96872	-2.93737	-2.70129	-2.84252	-2.7066	-2.8541	-2.64621	-2.62122	-2.48308	-2.48224
	321.6	-0.529776	-0.460594	-0.419619	-0.324947	-0.259201	-0.487833	-0.546548	-0.405332	-0.406755	-0.416746	-0.479763	-0.261383	-0.241854	-0.268239	-0.257929	-0.306969	-0.340425	-0.397277	-0.401227	-0.324013	-0.360922	-0.278112	-0.350331	-0.296648	-0.261114	-0.118513	-0.155452
	321.4	-0.0395749	0.0285939	0.0551373	0.0979171	0.115812	0.0180253	-0.0306177	0.121106	0.114041	0.0686785	0.0766852	0.210572	0.227047	0.19835	0.222898	0.160698	0.137352	0.121493	0.0950897	0.0967816	0.0962319	0.171633	0.128239	0.128136	0.154929	0.318139	0.27371
	321.2	-0.0175169	0.0440807	0.0573874	0.102805	0.119012	0.0410151	-0.00319684	0.126677	0.112492	0.0563084	0.0698395	0.171688	0.180522	0.140844	0.16333	0.101061	0.0832611	0.0653027	0.0470876	0.0271411	0.0372102	0.0945901	0.0575269	0.0337534	0.0584774	0.191511	0.133601
	321	-0.0339611	0.0114442	0.0293252	0.065923	0.0902905	0.019665	-0.0272892	0.0986131	0.0895972	0.0269175	0.034096	0.133515	0.133167	0.107663	0.126673	0.045156	0.0326593	0.0179331	-0.0041256	0.00884414	0.0145535	0.0602084	0.0295007	0.00136888	0.0257995	0.141215	0.0850568
	320.8	-0.0347314	-0.00211322	0.0155292	0.0551634	0.0767654	0.0144678	-0.0283577	0.076615	0.0668482	0.0332283	0.0335827	0.112654	0.105909	0.102499	0.118814	0.0228732	0.00493646	0.0152667	-0.00682557	0.0111983	0.0119767	0.0469309	0.0174465	-0.0119671	0.00786722	0.12784	0.0660361
	320.6	-0.0422776	-0.00773823	0.014613	0.0498785	0.0728894	0.0184007	-0.0201859	0.0710574	0.0559758	0.032231	0.0328628	0.0980707	0.0934231	0.101797	0.105892	0.0110478	-0.0118825	0.0130553	-0.00878751	0.00610852	0.00882852	0.0421929	0.0114766	-0.0144804	0.00766981	0.127025	0.0614132
	320.4	-0.0368314	-0.0115453	0.00986576	0.0444478	0.0820353	0.0171531	-0.0155344	0.0621012	0.0448446	0.0278358	0.032956	0.0923711	0.0856677	0.100137	0.10387	0.000789046	-0.0273985	0.00579059	-0.0219489	0.00997424	0.0131654	0.0407577	0.00823629	-0.00884581	0.00699317	0.131807	0.0737075
	320.2	-0.0306745	-0.0104405	-0.00181258	0.0280026	0.0848202	0.00687027	-0.0280759	0.0479674	0.029434	0.0125843	0.0220438	0.100914	0.090026	0.103598	0.103016	-0.00277054	-0.0339427	-0.0106537	-0.0295961	0.0144885	0.0228577	0.0428398	0.0072459	-0.0156159	0.000223279	0.115169	0.0622693
	320	-0.0352234	-0.0131685	-0.00487018	0.0227339	0.0720457	0.00860417	-0.0279772	0.0457724	0.0195549	0.0137417	0.0234087	0.0980996	0.0850978	0.11362	0.10265	0.00215876	-0.0300332	-0.0182573	-0.0337124	0.0195919	0.0270921	0.0579901	0.0175272	-0.00283551	0.00755453	0.108984	0.0535203
	319.8	-0.03837	-0.0166445	-0.0107653	0.0129461	0.06541	0.0119593	-0.0241644	0.0504079	0.0173857	0.0242338	0.0325143	0.10218	0.0918109	0.1055	0.096736	0.0062573	-0.0358754	-0.016659	-0.0312177	0.0248367	0.0371112	0.0607835	0.02191	-0.00984061	-0.00307727	0.102319	0.0491428
	319.6	-0.0388504	-0.00947034	-0.0242723	0.00334752	0.0659117	0.0128887	-0.0266067	0.048599	0.00858891	0.0246964	0.0371636	0.101092	0.0906074	0.0946788	0.0842752	0.00568068	-0.0506746	-0.0114814	-0.0207638	0.0198932	0.0388249	0.0618541	0.0228692	-0.00919366	-0.00657022	0.11173	0.0469049
	319.4	-0.0269146	0.00446701	-0.0256894	-0.00532997	0.0742683	0.014168	-0.0337888	0.0325817	-0.010198	0.0277884	0.043229	0.107904	0.101066	0.0885231	0.0792544	0.0154239	-0.0399343	-0.00639987	-0.0156803	0.0228986	0.0378702	0.0692594	0.0228779	-0.0026449	-0.00079751	0.119991	0.0513233
	319.2	-0.0209368	0.00443959	-0.0130138	0.00132465	0.0746114	0.0177505	-0.0373099	0.0193624	-0.0153582	0.04106	0.0559362	0.110373	0.116982	0.0995883	0.0889508	0.0222076	-0.0299631	-0.00432432	-0.00636625	0.022842	0.0361294	0.0840801	0.0362682	-0.00105703	0.00206327	0.0961748	0.0345508
	319	-0.0282	0.00217521	0.000398517	0.00689089	0.0769235	0.0392998	-0.0197403	0.0181413	-0.0174441	0.0467057	0.0544473	0.115102	0.124447	0.110383	0.0985429	0.0302474	-0.0186783	0.00307918	0.00675619	0.0210069	0.0359238	0.100322	0.0521455	0.00469494	0.00684273	0.0950663	0.03637
	318.8	-0.0284241	0.0038867	0.00335336	-0.0016706	0.0650126	0.0526874	-0.011796	0.0125657	-0.0128615	0.0424447	0.0478129	0.123398	0.130425	0.114246	0.108982	0.0259291	-0.0254188	-0.00313032	0.00781739	0.0268519	0.042153	0.116087	0.0593866	0.00732112	0.00823843	0.0945661	0.0394913
	318.6	-0.0307096	0.00990236	0.00629497	-0.000752807	0.0557626	0.0556282	-0.013851	0.00608742	-0.0171626	0.0439326	0.048664	0.126682	0.131878	0.114571	0.109084	0.0250349	-0.0272201	0.00488389	0.0247765	0.0199971	0.0316824	0.123478	0.0565213	0.0180979	0.0214442	0.0978831	0.0436035
	318.4	-0.0300778	0.0210894	0.0147833	0.00391853	0.054611	0.055992	-0.0177978	0.00100517	-0.028072	0.0490837	0.0552381	0.131775	0.135776	0.117482	0.11421	0.0220456	-0.0272422	0.00812817	0.0269403	0.0107001	0.0187135	0.128354	0.058452	0.036382	0.0411677	0.105291	0.0466489
	318.2	-0.0435611	0.011245	0.00887597	0.0033921	0.0545694	0.0536487	-0.0127372	-0.0143416	-0.030082	0.0602884	0.0577196	0.12549	0.125856	0.128204	0.128732	0.0233725	-0.0207298	0.00966513	0.0285773	0.00409734	0.0159342	0.127049	0.0559324	0.0515778	0.0584438	0.103655	0.0516219
	318	-0.0402524	0.015739	-0.00211668	-0.00633693	0.0479962	0.0553677	-0.000151515	-0.0115043	-0.015785	0.0681843	0.0531877	0.110051	0.110168	0.127004	0.128006	0.0290142	-0.00774956	0.0154519	0.0334617	0.0049206	0.0160009	0.133368	0.0548995	0.0578713	0.057251	0.105527	0.0523168
	317.8	-0.0377853	0.019318	-0.00827229	-0.00118744	0.0523022	0.0692483	0.0162795	0.00582838	-0.00209796	0.0705022	0.0509777	0.102211	0.103319	0.123289	0.119265	0.0344307	-0.00786221	0.0130534	0.0412368	0.00123584	0.0174235	0.140223	0.0610048	0.0647016	0.0588446	0.122601	0.0571752
	317.6	-0.025962	0.0233855	-0.00618744	-0.00202727	0.050805	0.0627714	0.0158727	0.0176061	0.00700045	0.0670907	0.0375741	0.104905	0.107694	0.12675	0.121074	0.0446204	-0.00853813	0.0151511	0.0397968	-0.0102472	-0.00115561	0.152282	0.0741874	0.0713607	0.0715317	0.126644	0.0576785
	317.4	-0.0257542	0.0229057	-0.0137787	-0.0160798	0.0610746	0.060295	0.0182049	0.0128939	0.00782621	0.0696206	0.0279614	0.112056	0.115192	0.131547	0.126911	0.054788	-0.00089097	0.023212	0.0374537	-0.00361371	0.00685537	0.151246	0.0812368	0.0766753	0.07526	0.118721	0.0548766
	317.2	-0.0208964	0.0242923	-0.01006	0.000601888	0.0619121	0.0519636	0.00471687	-0.00341761	0.00221324	0.0676529	0.0258088	0.124215	0.1358	0.125274	0.123611	0.0598018	0.00218046	0.0207692	0.0365466	-0.00848281	0.00801587	0.155812	0.0891763	0.0950937	0.097339	0.111911	0.0587662
	317	-0.022368	0.0240337	-0.000795484	0.011198	0.0498217	0.0495435	-0.000626802	-0.00784433	0.00153923	0.050733	0.01243	0.132288	0.14304	0.13086	0.12089	0.0561508	-0.00639629	0.0229205	0.0424433	-0.00370109	0.0185874	0.156037	0.0923868	0.101115	0.110541	0.111891	0.0613931
	316.8	-0.0256672	0.0279551	0.0222467	0.0232147	0.0520496	0.0470502	0.00853884	0.000645995	0.00569558	0.0474021	0.00814295	0.1311	0.152005	0.136562	0.130886	0.0510842	-0.00939417	0.0197713	0.0395782	-0.0164151	0.00568604	0.160206	0.104149	0.0974183	0.114233	0.116927	0.0649555
	316.6	-0.0165738	0.0331477	0.0233954	0.0243666	0.0606562	0.0610368	0.0155289	0.0152848	0.0218569	0.0423981	0.0100706	0.131441	0.153203	0.134099	0.137996	0.0503553	-0.0154253	0.0126171	0.0376997	-0.0137441	0.0047369	0.152533	0.111847	0.101637	0.120705	0.118745	0.065812
	316.4	-0.0165033	0.0380033	0.0187259	0.0216223	0.0562307	0.0736442	0.020311	0.0314174	0.034151	0.0478781	0.00808132	0.143712	0.150873	0.130919	0.148147	0.0447389	-0.012077	0.0168158	0.0427762	-0.0136502	0.0087496	0.149406	0.111557	0.108717	0.12363	0.125765	0.0605719
	316.2	-0.00557888	0.0479444	0.0214189	0.0270277	0.0651968	0.0679666	0.0085243	0.0303942	0.0295012	0.0612546	0.0201598	0.147103	0.158694	0.125514	0.150556	0.047111	-0.0074383	0.026116	0.0524744	-0.00672722	0.0168444	0.144544	0.110426	0.130678	0.136403	0.120434	0.0574671
	316	-0.0087868	0.051614	0.0311689	0.0331571	0.0655618	0.067964	0.0084399	0.0268539	0.0255946	0.0667642	0.0330546	0.137692	0.152408	0.121525	0.150657	0.0521885	-0.00790191	0.0303801	0.0515215	0.00334597	0.0179832	0.155217	0.111977	0.146385	0.153239	0.133139	0.0663239
	315.8	-0.0245967	0.0457354	0.0414371	0.0457718	0.0632778	0.0743012	0.0216171	0.0190256	0.0283746	0.0758612	0.0510275	0.14387	0.160861	0.124639	0.155102	0.0509082	-0.00498176	0.0362453	0.0579708	0.00735843	0.0191038	0.166653	0.120669	0.149307	0.147535	0.14287	0.0805738
	315.6	-0.0334541	0.0444671	0.0570443	0.0485954	0.065388	0.0953988	0.0433441	0.0334169	0.0413377	0.0857348	0.0637177	0.153164	0.168513	0.139312	0.165443	0.0549757	-0.0080744	0.0455841	0.0667422	0.0174295	0.0329285	0.162386	0.118733	0.162749	0.160767	0.132227	0.0798993
	315.4	-0.0366937	0.0402491	0.0629779	0.0483111	0.0913281	0.103961	0.0571828	0.0358366	0.0481592	0.0938138	0.0724168	0.167484	0.189239	0.133142	0.166167	0.0599331	-0.0137519	0.0457313	0.0602944	0.0276678	0.0461648	0.188859	0.135563	0.169353	0.161227	0.135284	0.0925958
	315.2	-0.0296769	0.0433061	0.0668881	0.0456774	0.087976	0.102258	0.0599892	0.0262685	0.0384117	0.114124	0.0960443	0.171272	0.193863	0.12181	0.153756	0.0644941	-0.0205548	0.0441283	0.0565903	0.0353746	0.053887	0.210857	0.149626	0.177904	0.172669	0.133982	0.0873101
	315	-0.0244211	0.0517008	0.0796967	0.0605317	0.0895392	0.104935	0.0735666	0.0216688	0.032401	0.124264	0.109927	0.174408	0.19377	0.129262	0.161901	0.0617273	-0.0297056	0.0361838	0.051891	0.0342882	0.0542142	0.208711	0.15602	0.176813	0.167701	0.135643	0.0924144
	314.8	-0.0169328	0.066717	0.0915043	0.0753251	0.09811	0.113686	0.0802975	0.0262284	0.0361241	0.139508	0.116563	0.180557	0.190853	0.142306	0.163538	0.0776365	-0.0157726	0.0298458	0.043433	0.0445186	0.0650128	0.208593	0.155055	0.174588	0.167466	0.155074	0.110937
	314.6	-0.0341488	0.0584265	0.0986028	0.0795661	0.102723	0.130993	0.0957853	0.0193012	0.033325	0.15	0.133813	0.193098	0.19373	0.137404	0.167385	0.0852244	-0.00925851	0.0296022	0.0540236	0.0482551	0.063822	0.210778	0.16058	0.167694	0.15625	0.170186	0.121071
	314.4	-0.0267688	0.0717639	0.110708	0.0859915	0.111098	0.132659	0.103751	0.0123479	0.0327172	0.133587	0.120872	0.202841	0.205591	0.148477	0.173853	0.0912654	0.00411952	0.0372369	0.0506511	0.0491496	0.0698708	0.21086	0.157346	0.168217	0.155595	0.178582	0.133917
	314.2	-0.0151796	0.0911794	0.0979145	0.0823834	0.114031	0.138016	0.108093	0.0171427	0.0398279	0.14601	0.130851	0.207524	0.213466	0.151644	0.175451	0.113129	0.0244268	0.05907	0.0704656	0.0408764	0.0655907	0.2183	0.157404	0.175338	0.162276	0.189973	0.141434
	314	-0.00524414	0.111374	0.101757	0.0754877	0.109207	0.131042	0.0937296	0.0174887	0.0457137	0.145522	0.143125	0.214804	0.231865	0.154866	0.186034	0.121381	0.0354527	0.0643332	0.0700092	0.038955	0.0732648	0.233481	0.169344	0.189598	0.182633	0.198127	0.147266
	313.8	0.0109342	0.122194	0.113245	0.085662	0.113758	0.140937	0.0985096	0.0231557	0.0575765	0.13264	0.135398	0.230997	0.24789	0.149281	0.187745	0.129259	0.046018	0.0714444	0.0812027	0.052035	0.0792198	0.245712	0.183007	0.195118	0.181818	0.210382	0.165709
	313.6	0.0123742	0.137358	0.125872	0.0962222	0.111488	0.144765	0.0889127	0.0327265	0.0697811	0.133679	0.131155	0.234239	0.244583	0.157565	0.196794	0.157231	0.0690855	0.0716953	0.0854715	0.0536604	0.072583	0.260314	0.204458	0.201761	0.196057	0.229097	0.181116
	313.4	0.00789773	0.141386	0.135755	0.102911	0.122885	0.147958	0.100017	0.0413129	0.0707287	0.147098	0.136843	0.235127	0.256364	0.154421	0.194515	0.167486	0.0852866	0.089931	0.0987654	0.0468427	0.0568995	0.282264	0.225431	0.21145	0.21684	0.237401	0.19438
	313.2	0.0214473	0.155362	0.142972	0.109998	0.134109	0.159148	0.112055	0.0439346	0.0863892	0.159345	0.149372	0.243064	0.271617	0.141201	0.193365	0.17472	0.0922405	0.104584	0.110952	0.0531443	0.0609976	0.29632	0.236876	0.228278	0.239059	0.242534	0.20379
	313	0.031046	0.173419	0.16284	0.127728	0.156466	0.169126	0.122586	0.0517008	0.103826	0.162408	0.15289	0.246769	0.276468	0.158966	0.203255	0.183613	0.100609	0.110273	0.120862	0.060212	0.0581212	0.308059	0.245562	0.258142	0.272232	0.267358	0.222323
	312.8	0.0417857	0.187557	0.172967	0.141967	0.159953	0.180236	0.135293	0.0651797	0.126085	0.169488	0.154629	0.242728	0.278194	0.174566	0.22226	0.17113	0.0961266	0.0984588	0.106888	0.0757475	0.0634893	0.329113	0.259367	0.273104	0.289704	0.273647	0.234294
	312.6	0.046074	0.196273	0.175025	0.147105	0.1662	0.177874	0.145156	0.0834622	0.148025	0.164045	0.152913	0.246204	0.283118	0.178908	0.231012	0.169487	0.0971545	0.108209	0.11588	0.0893723	0.072753	0.348665	0.28195	0.284995	0.30861	0.280352	0.250282
	312.4	0.0607378	0.215229	0.17607	0.149169	0.174139	0.19192	0.167965	0.0956919	0.156253	0.157246	0.155217	0.248494	0.278731	0.173237	0.228052	0.166931	0.0980639	0.130278	0.12986	0.104937	0.0927347	0.359348	0.296799	0.297663	0.327322	0.295571	0.266176
	312.2	0.0672145	0.224765	0.181933	0.159755	0.181563	0.194139	0.163395	0.112599	0.175828	0.172476	0.173153	0.256266	0.287223	0.170183	0.227247	0.160553	0.0870606	0.138884	0.1318	0.1148	0.112566	0.351703	0.29407	0.303998	0.326957	0.31721	0.291911
	312	0.0780779	0.240699	0.207544	0.182079	0.188257	0.192116	0.166232	0.133476	0.186556	0.189938	0.19374	0.263221	0.285601	0.181908	0.233656	0.173361	0.0978831	0.151617	0.14261	0.12912	0.135481	0.353161	0.299769	0.30891	0.330214	0.325871	0.302426
	311.8	0.0932547	0.257321	0.224094	0.19401	0.199783	0.197137	0.174921	0.146466	0.191697	0.194983	0.210152	0.274527	0.297611	0.204211	0.246957	0.197017	0.121086	0.15097	0.132409	0.148739	0.147437	0.359765	0.3134	0.308275	0.331553	0.339522	0.315229
	311.6	0.117105	0.278529	0.226779	0.194945	0.209626	0.21428	0.203784	0.15523	0.201643	0.191096	0.20732	0.28593	0.313173	0.224508	0.265743	0.212674	0.144492	0.147844	0.128418	0.171618	0.167796	0.36881	0.323942	0.32104	0.351955	0.352173	0.326414
	311.4	0.142528	0.302265	0.244933	0.209186	0.224557	0.220573	0.200856	0.164394	0.210791	0.190606	0.210811	0.31096	0.326012	0.225049	0.269534	0.239143	0.172209	0.150666	0.137528	0.185497	0.189416	0.37307	0.322789	0.330719	0.364087	0.367993	0.340405
	311.2	0.151525	0.318325	0.271263	0.237466	0.237766	0.236417	0.210124	0.168308	0.203843	0.205607	0.234038	0.339785	0.348768	0.240233	0.287356	0.251541	0.184756	0.15306	0.145114	0.190255	0.207935	0.389039	0.340249	0.343325	0.380231	0.380083	0.353408
	311	0.158328	0.326145	0.310559	0.265753	0.25163	0.245372	0.220679	0.175092	0.212247	0.217331	0.245646	0.349683	0.353464	0.261639	0.302687	0.262079	0.196977	0.164744	0.150254	0.198544	0.213969	0.398237	0.349233	0.353813	0.39113	0.382447	0.373151
	310.8	0.183689	0.351032	0.347052	0.289141	0.253853	0.268288	0.249005	0.173239	0.213564	0.246207	0.282473	0.353619	0.355129	0.270883	0.316498	0.276879	0.206905	0.168009	0.15838	0.225827	0.242949	0.411956	0.361196	0.376445	0.399622	0.391195	0.385143
	310.6	0.207037	0.380206	0.383026	0.322373	0.258385	0.276473	0.259403	0.190564	0.228281	0.254097	0.29228	0.354449	0.361862	0.284525	0.337012	0.29406	0.221712	0.171885	0.167833	0.230327	0.246745	0.433713	0.371691	0.389638	0.417107	0.405644	0.397187
	310.4	0.221873	0.396137	0.391538	0.325609	0.277689	0.287151	0.271505	0.214753	0.240272	0.281392	0.316304	0.359173	0.370338	0.322371	0.374872	0.309462	0.24757	0.179436	0.174575	0.235237	0.250511	0.447168	0.378367	0.395039	0.419807	0.406283	0.387249
	310.2	0.24043	0.417815	0.398334	0.336829	0.306264	0.296539	0.284926	0.234615	0.266942	0.316245	0.342671	0.376999	0.392768	0.335713	0.400129	0.31677	0.255774	0.187459	0.182178	0.261518	0.278124	0.460844	0.384707	0.41854	0.441003	0.403833	0.376572
	310	0.260221	0.447621	0.412587	0.360669	0.329	0.312398	0.299046	0.260963	0.293021	0.334077	0.355674	0.397821	0.413899	0.349981	0.416838	0.331896	0.265033	0.200279	0.191953	0.292749	0.313499	0.473224	0.396765	0.42226	0.447945	0.419716	0.397093
	309.8	0.276031	0.473752	0.442821	0.383104	0.349628	0.325341	0.312568	0.261738	0.294291	0.347959	0.370294	0.417756	0.431708	0.375296	0.437126	0.364329	0.303682	0.209667	0.194681	0.318052	0.333716	0.488007	0.403825	0.429295	0.464969	0.43996	0.415637
	309.6	0.295604	0.503072	0.466135	0.406585	0.37785	0.339764	0.330799	0.251513	0.285776	0.371957	0.385868	0.428832	0.442157	0.385044	0.442019	0.401673	0.334512	0.21967	0.207546	0.329374	0.341945	0.507078	0.427826	0.431913	0.471934	0.454211	0.434969
	309.4	0.298859	0.514034	0.486794	0.433072	0.391843	0.371298	0.370711	0.256462	0.293677	0.385404	0.399874	0.444254	0.458419	0.412493	0.461472	0.426556	0.358355	0.236117	0.220803	0.345477	0.363607	0.530747	0.451842	0.432704	0.483571	0.462846	0.435758
	309.2	0.302596	0.530885	0.517889	0.462174	0.413738	0.414707	0.416539	0.280835	0.31665	0.414367	0.420951	0.475632	0.487252	0.437478	0.488382	0.449281	0.375715	0.246925	0.232672	0.361244	0.387548	0.542686	0.475756	0.434889	0.490498	0.461701	0.435255
	309	0.345919	0.581168	0.539396	0.478763	0.441391	0.445734	0.445607	0.313997	0.344669	0.426013	0.430852	0.494444	0.507632	0.453202	0.496569	0.464415	0.390897	0.260818	0.248196	0.394969	0.425379	0.552855	0.483123	0.459081	0.521304	0.467716	0.441977
	308.8	0.381423	0.619869	0.559854	0.49905	0.469407	0.441264	0.449715	0.329343	0.359692	0.431848	0.43742	0.516488	0.538034	0.46872	0.511353	0.475899	0.414739	0.283993	0.269107	0.396484	0.425851	0.578046	0.4933	0.46527	0.543537	0.481625	0.452383
	308.6	0.417689	0.658994	0.597431	0.532133	0.488501	0.452416	0.461053	0.348482	0.375011	0.455537	0.460782	0.529531	0.551019	0.494726	0.53978	0.50326	0.447145	0.299759	0.290097	0.414111	0.436068	0.590349	0.508441	0.481876	0.561585	0.504395	0.464041
	308.4	0.440577	0.68739	0.622915	0.559059	0.507499	0.47659	0.485977	0.382169	0.403857	0.469265	0.468079	0.558581	0.577237	0.522699	0.556496	0.531047	0.476908	0.330809	0.322222	0.430926	0.453666	0.612723	0.531633	0.504437	0.576559	0.529762	0.491467
	308.2	0.468021	0.719349	0.643786	0.592143	0.533131	0.496447	0.508243	0.417372	0.440273	0.481617	0.48113	0.571652	0.592308	0.544441	0.567162	0.576082	0.517234	0.359597	0.3433	0.459252	0.485278	0.639275	0.559881	0.528144	0.599413	0.548297	0.503191
	308	0.487985	0.744499	0.654569	0.60798	0.563909	0.525148	0.536421	0.448319	0.4718	0.506768	0.508264	0.594805	0.623341	0.553878	0.577966	0.592736	0.525599	0.386153	0.368267	0.479453	0.505561	0.675429	0.597218	0.550349	0.616269	0.553109	0.50408
	307.8	0.524312	0.783677	0.691017	0.646484	0.603442	0.549701	0.55526	0.484228	0.500293	0.527165	0.530991	0.617743	0.652831	0.587393	0.604922	0.605535	0.527874	0.408357	0.378734	0.490102	0.52232	0.708845	0.626834	0.574659	0.646241	0.557812	0.517524
	307.6	0.559752	0.831368	0.71852	0.681339	0.64516	0.569603	0.568527	0.518474	0.533031	0.56215	0.556346	0.639807	0.666466	0.606216	0.630595	0.622064	0.538775	0.43872	0.415216	0.502955	0.526086	0.738653	0.657058	0.596366	0.670692	0.56599	0.530862
	307.4	0.584347	0.863548	0.76459	0.722138	0.679798	0.589444	0.586197	0.549213	0.558073	0.585177	0.58689	0.660193	0.691217	0.631879	0.658604	0.63439	0.545256	0.451945	0.430824	0.523112	0.537058	0.753299	0.678912	0.619334	0.691936	0.582074	0.547762
	307.2	0.602103	0.883539	0.805056	0.768024	0.711979	0.625087	0.626999	0.5921	0.595333	0.605476	0.602363	0.691722	0.72002	0.666028	0.680795	0.65457	0.570052	0.47886	0.459337	0.544072	0.552827	0.778863	0.699742	0.635368	0.702384	0.607719	0.576893
	307	0.628205	0.924355	0.840946	0.803637	0.736051	0.652085	0.659937	0.623546	0.622312	0.652071	0.640373	0.715195	0.744496	0.705664	0.71757	0.686254	0.607965	0.508811	0.481185	0.564323	0.577124	0.799406	0.711829	0.657553	0.726183	0.612776	0.590953
	306.8	0.65619	0.95039	0.874381	0.836804	0.774704	0.683748	0.697021	0.646487	0.643261	0.685199	0.670428	0.743255	0.784689	0.729625	0.742487	0.703825	0.632255	0.538988	0.504899	0.579917	0.599133	0.811142	0.715297	0.6679	0.741584	0.619235	0.595332
	306.6	0.695425	0.992813	0.911181	0.876067	0.808041	0.71507	0.734963	0.685121	0.679566	0.72043	0.702921	0.775853	0.812286	0.749773	0.761461	0.729312	0.647674	0.557782	0.525544	0.608513	0.631401	0.820021	0.724495	0.69963	0.764961	0.640908	0.61244
	306.4	0.734106	1.0385	0.956515	0.914593	0.846533	0.752203	0.773361	0.713406	0.707043	0.751345	0.734203	0.804133	0.837381	0.78557	0.795096	0.750218	0.665955	0.572455	0.541056	0.638445	0.657728	0.823211	0.737268	0.708094	0.773825	0.669353	0.639627
	306.2	0.765656	1.08056	0.994607	0.949901	0.883534	0.782033	0.803425	0.747477	0.736659	0.784056	0.767568	0.830358	0.873636	0.797598	0.81061	0.768011	0.689241	0.596028	0.55987	0.671364	0.699591	0.841658	0.75883	0.700096	0.775742	0.668345	0.647371
	306	0.802589	1.126	1.04221	0.984483	0.923357	0.815269	0.832205	0.78055	0.766513	0.817437	0.811911	0.85946	0.903264	0.821377	0.828255	0.815515	0.741506	0.637394	0.595101	0.680418	0.711413	0.851049	0.775763	0.709988	0.791036	0.682397	0.66677
	305.8	0.847368	1.17473	1.0978	1.03413	0.97206	0.860539	0.871173	0.81932	0.814107	0.859474	0.858907	0.886591	0.93179	0.851922	0.846586	0.841832	0.771828	0.662327	0.622591	0.69252	0.728715	0.861686	0.795962	0.727733	0.807617	0.69699	0.675753
	305.6	0.886341	1.22442	1.1433	1.08173	1.01322	0.898804	0.905899	0.859435	0.85483	0.909058	0.901203	0.921074	0.970093	0.891652	0.879459	0.872584	0.789877	0.683761	0.644299	0.709242	0.745371	0.873594	0.81063	0.750713	0.826919	0.708039	0.691156
	305.4	0.927567	1.2792	1.19843	1.13352	1.04368	0.934453	0.952054	0.890375	0.883958	0.939648	0.930327	0.96399	1.01171	0.931537	0.91116	0.914471	0.828557	0.703848	0.666397	0.739888	0.760895	0.904754	0.845668	0.777978	0.856256	0.69939	0.693194
	305.2	0.970254	1.33457	1.23459	1.18337	1.10087	0.98847	1.00272	0.914643	0.912213	0.973335	0.964262	0.999232	1.05511	0.967401	0.937376	0.942777	0.854517	0.7429	0.700533	0.766579	0.776772	0.931667	0.870296	0.800522	0.878542	0.704694	0.695117
	305	1.02097	1.39584	1.28095	1.23819	1.15499	1.02739	1.03994	0.936193	0.945595	1.01815	0.999733	1.03853	1.09071	0.995845	0.965831	0.964251	0.882615	0.760614	0.724274	0.79403	0.808664	0.960569	0.906286	0.829881	0.902147	0.712539	0.711496
	304.8	1.06551	1.44898	1.32876	1.28529	1.21954	1.0607	1.0688	0.978183	0.985007	1.07807	1.05873	1.07481	1.12381	1.02535	0.993067	0.997802	0.914471	0.785121	0.748878	0.804868	0.828887	0.990084	0.926686	0.855324	0.912537	0.729331	0.724467
	304.6	1.10859	1.50115	1.35887	1.31119	1.27473	1.10323	1.12582	1.0295	1.03483	1.13063	1.10369	1.10327	1.16318	1.06267	1.02549	1.02744	0.937453	0.815514	0.785392	0.828749	0.849044	1.03766	0.970507	0.877072	0.924409	0.750498	0.746181
	304.4	1.15069	1.5597	1.39617	1.34718	1.32615	1.12997	1.16796	1.08989	1.08891	1.18068	1.15361	1.1319	1.19984	1.09072	1.05379	1.0664	0.969492	0.85439	0.818478	0.860975	0.873657	1.07411	1.00184	0.904539	0.953236	0.772131	0.76579
	304.2	1.19985	1.61957	1.43181	1.3918	1.36438	1.1675	1.20602	1.14255	1.13691	1.22506	1.20073	1.16331	1.23975	1.1102	1.0793	1.10116	1.00975	0.879166	0.846461	0.893964	0.907938	1.10597	1.02512	0.931162	0.977442	0.793606	0.776087
	304	1.22753	1.67349	1.46313	1.42995	1.42014	1.20924	1.24559	1.20331	1.19203	1.26517	1.24393	1.19959	1.28365	1.13431	1.09599	1.12637	1.04711	0.924869	0.885142	0.917862	0.937283	1.12864	1.0393	0.941328	0.997278	0.809108	0.79606
	303.8	1.26233	1.72299	1.51882	1.47927	1.48272	1.25864	1.28869	1.24203	1.23104	1.31725	1.29455	1.2329	1.32223	1.16799	1.11891	1.15176	1.07439	0.962453	0.915318	0.945244	0.967483	1.13741	1.04604	0.963115	1.0147	0.8247	0.807377
	303.6	1.30718	1.78228	1.59311	1.55346	1.53359	1.30885	1.33991	1.27542	1.27155	1.36728	1.34569	1.26035	1.34925	1.18581	1.13306	1.18837	1.10127	0.989659	0.955064	0.979852	0.994593	1.16204	1.07232	0.980549	1.02582	0.846679	0.833269
	303.4	1.33873	1.82896	1.66914	1.62264	1.58158	1.35521	1.38234	1.30299	1.29758	1.40737	1.38727	1.29622	1.39177	1.22672	1.16106	1.23477	1.1452	1.02684	0.991823	0.998198	1.00268	1.19251	1.09658	0.994558	1.03901	0.865289	0.858961
	303.2	1.38891	1.88609	1.72344	1.68036	1.63362	1.40862	1.43254	1.34186	1.34099	1.45844	1.43765	1.32741	1.42876	1.26635	1.19377	1.2849	1.19406	1.0543	1.0193	1.02499	1.02567	1.22129	1.1191	1.01536	1.05675	0.877414	0.874034
	303	1.43945	1.94671	1.76883	1.73421	1.69254	1.44749	1.47633	1.38869	1.39543	1.49902	1.47777	1.36581	1.4795	1.3025	1.22658	1.32386	1.21856	1.08858	1.05573	1.0444	1.04419	1.25762	1.15624	1.05551	1.07629	0.898682	0.898241
	302.8	1.47073	1.99361	1.82168	1.78485	1.74121	1.50378	1.53519	1.45247	1.46491	1.53195	1.52078	1.41007	1.52921	1.34819	1.26706	1.34259	1.23105	1.12772	1.09261	1.06339	1.07143	1.30151	1.19513	1.07018	1.09257	0.91266	0.914808
	302.6	1.52192	2.0617	1.86149	1.82692	1.79642	1.55762	1.59453	1.50758	1.52206	1.57454	1.56208	1.45069	1.57271	1.374	1.2983	1.37692	1.26845	1.15547	1.12841	1.08537	1.09788	1.33057	1.22383	1.09421	1.11649	0.935736	0.952349
	302.4	1.57807	2.1339	1.91159	1.8775	1.84773	1.5838	1.62225	1.55881	1.57363	1.59988	1.59698	1.49135	1.61767	1.40809	1.32921	1.41499	1.30964	1.18682	1.16627	1.12071	1.14076	1.35535	1.2501	1.12618	1.15074	0.953768	0.98813
	302.2	1.6142	2.18486	1.96371	1.92353	1.89429	1.60662	1.65357	1.6024	1.62025	1.62988	1.62936	1.5371	1.66337	1.43541	1.3525	1.46676	1.36354	1.21982	1.20373	1.13213	1.15116	1.38313	1.28605	1.15083	1.16971	0.97431	1.01559
	302	1.64428	2.23132	2.01299	1.98308	1.95026	1.65182	1.70344	1.64081	1.65967	1.66606	1.67215	1.5699	1.68643	1.46811	1.38684	1.52258	1.40857	1.24993	1.23515	1.17378	1.18972	1.40358	1.31467	1.18299	1.18786	0.994871	1.03928
	301.8	1.68312	2.28616	2.04802	2.02465	1.9912	1.69848	1.75667	1.68351	1.70333	1.71739	1.72343	1.60306	1.71654	1.50938	1.41625	1.54844	1.43465	1.2848	1.26675	1.19871	1.21879	1.41239	1.32524	1.2156	1.21565	1.00814	1.06558
	301.6	1.72363	2.3476	2.09652	2.07995	2.04792	1.74448	1.80013	1.72589	1.75178	1.77173	1.76999	1.63494	1.75873	1.55051	1.46238	1.56977	1.45498	1.29964	1.28491	1.22301	1.24666	1.43069	1.33896	1.2229	1.22797	1.00872	1.07349
	301.4	1.75662	2.40047	2.15338	2.13222	2.099	1.79066	1.8416	1.7542	1.78952	1.82877	1.81709	1.66195	1.79574	1.59136	1.51035	1.58945	1.47495	1.31817	1.31084	1.2357	1.26127	1.45344	1.35145	1.2405	1.24289	1.01164	1.08872
	301.2	1.78493	2.44951	2.22059	2.19486	2.14594	1.83291	1.88057	1.78116	1.82298	1.87032	1.86335	1.69337	1.83436	1.62154	1.54834	1.62663	1.5134	1.35135	1.34541	1.25583	1.28473	1.46647	1.36798	1.2558	1.25896	1.01523	1.10436
	301	1.83058	2.51882	2.27189	2.23606	2.18922	1.87413	1.92337	1.80947	1.86065	1.90603	1.9065	1.71939	1.86347	1.64113	1.57378	1.66611	1.55056	1.3758	1.37117	1.2828	1.30646	1.47248	1.37573	1.27416	1.27851	1.02487	1.11656
	300.8	1.86633	2.56878	2.32023	2.27533	2.23048	1.92151	1.9664	1.85464	1.90702	1.94256	1.94958	1.74793	1.90255	1.65899	1.59535	1.69869	1.58207	1.39737	1.3911	1.31829	1.34858	1.49206	1.40197	1.29926	1.30032	1.04634	1.13578
	300.6	1.902	2.61869	2.35898	2.31604	2.26806	1.96874	2.01172	1.88773	1.94341	1.97875	1.98186	1.78865	1.94414	1.68714	1.61801	1.73373	1.62166	1.42022	1.41412	1.35201	1.39389	1.52921	1.43222	1.31511	1.3192	1.06707	1.16079
	300.4	1.93629	2.66794	2.39969	2.35628	2.31044	2.01661	2.05814	1.93187	1.98464	2.02715	2.0298	1.81226	1.97257	1.71303	1.63545	1.77444	1.65382	1.43599	1.44452	1.38254	1.43401	1.54563	1.45202	1.32962	1.33355	1.0789	1.17942
	300.2	1.98384	2.72042	2.4286	2.39001	2.36371	2.06535	2.10319	1.96762	2.01906	2.05662	2.06071	1.8449	2.0116	1.73571	1.65212	1.80033	1.66855	1.45175	1.46461	1.41197	1.45987	1.56947	1.47617	1.33471	1.34083	1.09984	1.19645
	300	2.03232	2.78248	2.47741	2.43269	2.40643	2.10042	2.13493	2.00853	2.06057	2.1003	2.10356	1.8752	2.04771	1.76896	1.68026	1.83912	1.70569	1.48076	1.49754	1.44658	1.49896	1.59863	1.50321	1.34558	1.34829	1.11514	1.21723
	299.8	2.05922	2.82601	2.51626	2.46748	2.44581	2.15178	2.18056	2.03249	2.08773	2.14519	2.15206	1.91009	2.08116	1.80159	1.71021	1.88078	1.74629	1.51034	1.524	1.46983	1.51361	1.63167	1.53446	1.34928	1.35358	1.1292	1.23029
	299.6	2.09486	2.87809	2.55906	2.51136	2.48541	2.17885	2.21273	2.07283	2.12772	2.17748	2.18237	1.94384	2.114	1.82987	1.74092	1.92072	1.78937	1.54184	1.55198	1.48305	1.53684	1.64957	1.54635	1.35637	1.35806	1.13968	1.23873
	299.4	2.13062	2.92709	2.60298	2.55332	2.52359	2.20736	2.24404	2.10825	2.16198	2.20819	2.21175	1.96794	2.13395	1.86257	1.77675	1.95193	1.81603	1.56494	1.57361	1.49182	1.5485	1.67204	1.55588	1.37927	1.3676	1.148	1.23823
	299.2	2.16448	2.97402	2.62988	2.57874	2.56591	2.24515	2.2809	2.1284	2.18447	2.23162	2.23385	1.99029	2.15076	1.89343	1.8078	1.98316	1.83339	1.57269	1.58172	1.51413	1.56637	1.69038	1.57851	1.39514	1.37124	1.14311	1.2345
	299	2.18813	3.01508	2.66278	2.61527	2.59295	2.27348	2.30682	2.1495	2.20517	2.26199	2.24963	2.01483	2.17513	1.91445	1.83651	2.0103	1.85401	1.59558	1.59631	1.53965	1.58517	1.71068	1.59588	1.40317	1.36845	1.14699	1.2394
	298.8	2.20916	3.05497	2.6814	2.64151	2.63348	2.29037	2.32544	2.17392	2.22881	2.28559	2.2744	2.03656	2.19947	1.94221	1.8626	2.03741	1.88487	1.60937	1.60641	1.56705	1.60968	1.72593	1.60141	1.41487	1.36517	1.16939	1.25526
	298.6	2.23124	3.09219	2.69201	2.66166	2.68191	2.30219	2.34259	2.19141	2.24912	2.31289	2.30295	2.05226	2.20733	1.9592	1.88959	2.05526	1.9059	1.63886	1.63535	1.58683	1.63669	1.73991	1.60658	1.42793	1.36844	1.18683	1.26485
	298.4	2.26256	3.13255	2.72644	2.68094	2.70762	2.323	2.36309	2.22356	2.27028	2.34455	2.32662	2.06723	2.22236	1.96054	1.90533	2.07686	1.93012	1.65432	1.6523	1.59059	1.65034	1.77178	1.63402	1.43165	1.37054	1.19053	1.27329
	298.2	2.27355	3.1515	2.76107	2.70241	2.73599	2.35801	2.39514	2.26618	2.29907	2.36147	2.34393	2.07694	2.24563	1.98071	1.92536	2.09977	1.95114	1.68972	1.67409	1.59606	1.65764	1.77838	1.63339	1.42941	1.37682	1.1861	1.27492
	298	2.29017	3.17512	2.79888	2.73042	2.75683	2.38603	2.41556	2.2785	2.3144	2.374	2.34288	2.08436	2.26713	1.99858	1.94442	2.11508	1.95966	1.71449	1.69709	1.61633	1.67796	1.78247	1.6431	1.42285	1.3761	1.18941	1.2844
	297.8	2.309	3.20581	2.83363	2.76776	2.76904	2.40991	2.43349	2.29925	2.33045	2.38075	2.34681	2.09125	2.28438	2.0162	1.9596	2.13401	1.97849	1.74433	1.71579	1.63555	1.68953	1.79678	1.65626	1.42246	1.38239	1.19338	1.28566
	297.6	2.3301	3.228	2.84222	2.77976	2.78865	2.44855	2.46646	2.29627	2.33683	2.37495	2.34327	2.10426	2.29896	2.02679	1.9741	2.13514	1.97784	1.75223	1.72299	1.63943	1.69425	1.80397	1.67465	1.42611	1.38327	1.18004	1.28118
	297.4	2.344	3.2464	2.86443	2.78942	2.82335	2.46895	2.48436	2.31352	2.35593	2.38737	2.34912	2.12119	2.32122	2.04318	1.99415	2.143	1.98127	1.75169	1.72996	1.65037	1.70082	1.80833	1.68968	1.42988	1.38471	1.18389	1.29684
	297.2	2.35889	3.26446	2.89246	2.81001	2.83994	2.48445	2.51402	2.31547	2.36628	2.4127	2.36073	2.13265	2.33103	2.06636	2.01515	2.16527	1.99454	1.75015	1.73471	1.66395	1.71173	1.81199	1.70528	1.43138	1.38303	1.18484	1.29887
	297	2.37717	3.28663	2.88715	2.8108	2.85104	2.49775	2.53312	2.32918	2.37797	2.42624	2.37546	2.14409	2.3423	2.07172	2.02618	2.19001	2.01891	1.75913	1.7424	1.66896	1.72288	1.83693	1.73113	1.44011	1.3838	1.18655	1.31308
	296.8	2.4002	3.3183	2.89001	2.80995	2.84881	2.50417	2.54346	2.34992	2.39897	2.41169	2.36799	2.15355	2.35299	2.07898	2.03237	2.20011	2.03998	1.78301	1.74939	1.67086	1.72574	1.83832	1.72942	1.44906	1.38605	1.18659	1.31349
	296.6	2.41988	3.33835	2.90005	2.81056	2.85831	2.52192	2.56587	2.38552	2.42863	2.40399	2.36911	2.16247	2.36307	2.07926	2.03708	2.20497	2.04847	1.79727	1.76045	1.68055	1.75219	1.8337	1.72822	1.45878	1.39628	1.19731	1.32024
	296.4	2.42055	3.34679	2.894	2.80364	2.86442	2.52028	2.57201	2.39827	2.4355	2.38498	2.35577	2.1767	2.36961	2.07913	2.04042	2.21479	2.05725	1.80513	1.77244	1.68506	1.76414	1.83765	1.72944	1.46346	1.41126	1.20318	1.32245
	296.2	2.40341	3.34036	2.89118	2.79284	2.87306	2.5346	2.58266	2.40756	2.44425	2.38403	2.36456	2.17637	2.36841	2.07765	2.04064	2.21193	2.06495	1.82391	1.79021	1.6904	1.77671	1.83829	1.72536	1.44262	1.4042	1.21136	1.32918
	296	2.41993	3.36012	2.89281	2.7946	2.88096	2.53998	2.58825	2.4012	2.43773	2.3986	2.37662	2.17703	2.37933	2.07538	2.032	2.23383	2.09218	1.80703	1.77577	1.70467	1.78727	1.8247	1.71314	1.45772	1.40241	1.22495	1.34187
	295.8	2.43168	3.37201	2.90216	2.79657	2.87841	2.52239	2.57117	2.40645	2.44395	2.41161	2.39219	2.18414	2.39068	2.09612	2.05154	2.24952	2.10292	1.80807	1.76813	1.71695	1.79266	1.82481	1.70974	1.46059	1.38863	1.22808	1.33795
	295.6	2.43969	3.37357	2.90474	2.7965	2.87505	2.51854	2.56935	2.40835	2.45094	2.42152	2.39529	2.18123	2.39427	2.10588	2.05458	2.25337	2.09799	1.81184	1.77367	1.71324	1.77331	1.8297	1.70761	1.45285	1.37074	1.22562	1.32678
	295.4	2.43679	3.36213	2.89329	2.7896	2.8704	2.53429	2.57912	2.39783	2.43993	2.42646	2.39607	2.1748	2.3883	2.11554	2.07513	2.23795	2.08273	1.82298	1.77279	1.72584	1.78644	1.83396	1.7057	1.45333	1.35748	1.21691	1.30722
	295.2	2.43683	3.3601	2.88842	2.7818	2.85904	2.54631	2.58114	2.39001	2.43596	2.43097	2.39093	2.17545	2.39941	2.12069	2.09146	2.22561	2.07252	1.82268	1.77311	1.7294	1.79016	1.82253	1.70301	1.45253	1.35947	1.20592	1.29665
	295	2.43042	3.35221	2.88077	2.78299	2.86012	2.53938	2.56331	2.39102	2.42849	2.42322	2.37738	2.16463	2.40047	2.11807	2.09916	2.24091	2.08756	1.82255	1.77966	1.73604	1.79183	1.83466	1.71546	1.4487	1.35456	1.20766	1.29172
	294.8	2.42348	3.34832	2.88968	2.7886	2.84861	2.53377	2.56576	2.39085	2.42731	2.41324	2.37301	2.14443	2.37603	2.10901	2.09019	2.26183	2.09886	1.82711	1.78481	1.74943	1.80483	1.84753	1.71987	1.45928	1.36335	1.21147	1.2888
	294.6	2.42803	3.35004	2.87556	2.77782	2.84467	2.54223	2.56916	2.40404	2.43421	2.40672	2.37922	2.14375	2.36832	2.08461	2.07368	2.25992	2.09525	1.83635	1.7915	1.76744	1.82345	1.84187	1.71557	1.46302	1.36937	1.22579	1.30101
	294.4	2.43232	3.34344	2.85805	2.75943	2.83498	2.52767	2.56216	2.41188	2.43011	2.40618	2.38177	2.1448	2.3574	2.0764	2.07072	2.25126	2.09463	1.83874	1.78807	1.77468	1.82377	1.83698	1.71142	1.46924	1.37595	1.22728	1.30451
	294.2	2.41087	3.3173	2.84618	2.75866	2.82746	2.49776	2.54997	2.41914	2.44301	2.40568	2.37129	2.13421	2.35086	2.07634	2.07742	2.25277	2.10912	1.82026	1.77741	1.77756	1.83216	1.82643	1.70971	1.46897	1.3779	1.2206	1.29985
	294	2.39186	3.28387	2.83354	2.753	2.80543	2.47332	2.54377	2.40986	2.43858	2.39952	2.36335	2.12555	2.3516	2.07808	2.07786	2.25853	2.11271	1.82294	1.76974	1.75233	1.81435	1.83704	1.71454	1.4535	1.36653	1.21452	1.29264
	293.8	2.38692	3.27562	2.83973	2.76489	2.79202	2.45622	2.5319	2.40102	2.43077	2.39099	2.35923	2.11965	2.34351	2.07378	2.06918	2.24317	2.09885	1.82859	1.76985	1.74272	1.80188	1.83973	1.72821	1.4432	1.35753	1.21426	1.29114
	293.6	2.38203	3.27471	2.85042	2.76944	2.77259	2.4408	2.51148	2.38796	2.4181	2.37797	2.34245	2.11222	2.33717	2.07265	2.07034	2.23163	2.09074	1.83857	1.75851	1.73111	1.79462	1.83746	1.72906	1.43503	1.35672	1.20954	1.28285
	293.4	2.36076	3.26081	2.84926	2.75944	2.74636	2.42517	2.49777	2.37974	2.40774	2.35977	2.32406	2.10395	2.329	2.06509	2.06369	2.2351	2.09367	1.84412	1.76032	1.71972	1.78526	1.84207	1.73768	1.44522	1.35761	1.20093	1.27651
	293.2	2.33437	3.24168	2.82871	2.73873	2.72199	2.401	2.4825	2.36837	2.39857	2.34606	2.32451	2.10169	2.31698	2.05047	2.05874	2.22371	2.08824	1.83099	1.76009	1.70925	1.76771	1.83703	1.74503	1.44631	1.35371	1.18584	1.25695
	293	2.31777	3.21476	2.81378	2.72473	2.70022	2.37041	2.45175	2.35654	2.38936	2.31593	2.30873	2.08768	2.29981	2.04277	2.0596	2.20657	2.07706	1.82494	1.75094	1.69257	1.76502	1.84971	1.75817	1.44764	1.35218	1.16883	1.24154
	292.8	2.28919	3.16938	2.78065	2.68932	2.66893	2.36605	2.43296	2.34875	2.37334	2.32059	2.31699	2.08748	2.29646	2.02557	2.05252	2.18318	2.06042	1.80319	1.74168	1.68804	1.75665	1.85285	1.76212	1.4461	1.34968	1.16011	1.23862
	292.6	2.25915	3.13079	2.73773	2.64411	2.63391	2.35381	2.40852	2.33353	2.35697	2.31556	2.31133	2.08429	2.28601	2.01907	2.05348	2.1694	2.05482	1.78163	1.73629	1.69441	1.7585	1.86673	1.77393	1.4455	1.35667	1.15669	1.24113
	292.4	2.25081	3.11389	2.71367	2.61787	2.60678	2.34144	2.39246	2.32711	2.34965	2.30655	2.2961	2.06887	2.27913	1.99772	2.03828	2.16445	2.05016	1.78755	1.74278	1.69247	1.75951	1.86858	1.77389	1.45184	1.36788	1.16428	1.24535
	292.2	2.21472	3.06276	2.69448	2.59482	2.58798	2.3293	2.37804	2.31629	2.33888	2.29075	2.2913	2.06203	2.26717	1.9745	2.02355	2.16493	2.04097	1.79771	1.74383	1.68224	1.77324	1.86065	1.76297	1.45358	1.36635	1.17197	1.24499
	292	2.19028	3.01909	2.6708	2.56401	2.57245	2.32887	2.36614	2.3066	2.3339	2.27611	2.28692	2.06232	2.25878	1.96252	2.01735	2.17384	2.0503	1.80576	1.74448	1.67134	1.77277	1.8563	1.76248	1.44609	1.36365	1.15997	1.22874
	291.8	2.16845	2.98076	2.6602	2.55117	2.53306	2.31423	2.35521	2.29988	2.32484	2.27175	2.28247	2.06531	2.26536	1.93282	1.99851	2.17219	2.0499	1.78634	1.72687	1.65359	1.76379	1.85948	1.76878	1.44848	1.36558	1.17253	1.22786
	291.6	2.14127	2.94314	2.62528	2.51763	2.51995	2.29426	2.33969	2.2881	2.32207	2.252	2.27544	2.06266	2.25964	1.91994	1.98465	2.16485	2.04478	1.76744	1.70422	1.66552	1.75257	1.83959	1.75726	1.44979	1.37188	1.19051	1.24996
	291.4	2.11667	2.91648	2.58759	2.49064	2.47909	2.28313	2.32251	2.26077	2.30309	2.2515	2.27092	2.04974	2.24802	1.90513	1.97608	2.15278	2.02475	1.76488	1.69256	1.67457	1.75518	1.82275	1.74207	1.45821	1.37437	1.21103	1.268
	291.2	2.08546	2.87325	2.54863	2.46652	2.43618	2.25544	2.30288	2.25181	2.29946	2.22664	2.2614	2.03555	2.22399	1.89855	1.96608	2.14698	2.0152	1.75922	1.68499	1.68209	1.76151	1.82239	1.73683	1.47097	1.38352	1.21576	1.28131
	291	2.05026	2.81869	2.51863	2.43408	2.41205	2.22965	2.27382	2.2311	2.28812	2.22434	2.2679	2.03337	2.21485	1.88089	1.96042	2.13742	2.0045	1.73877	1.67911	1.66163	1.75002	1.82423	1.74786	1.48723	1.40353	1.23366	1.29924
	290.8	2.01601	2.78268	2.50364	2.40494	2.37505	2.18882	2.23526	2.21364	2.27549	2.22614	2.27155	2.01765	2.19518	1.88564	1.95901	2.13509	2.0007	1.72369	1.66977	1.66648	1.75422	1.80736	1.72721	1.49159	1.40388	1.26131	1.3146
	290.6	1.98392	2.7458	2.48936	2.38491	2.33515	2.16406	2.22369	2.18434	2.24226	2.21686	2.26057	2.02198	2.19444	1.88673	1.95386	2.13858	2.01057	1.72224	1.66315	1.66795	1.75746	1.81011	1.71828	1.49436	1.40799	1.27951	1.31679
	290.4	1.9513	2.70803	2.46385	2.35691	2.31046	2.14116	2.19322	2.16902	2.22041	2.21016	2.25465	2.01589	2.19208	1.88663	1.97345	2.12847	2.01084	1.73573	1.66174	1.66812	1.76439	1.82634	1.7256	1.50825	1.42697	1.28553	1.31274
	290.2	1.92763	2.67137	2.4521	2.34583	2.28834	2.12344	2.1643	2.14084	2.19598	2.20632	2.24391	2.01846	2.18953	1.88223	1.96861	2.11285	1.99126	1.73369	1.67028	1.66038	1.75398	1.81136	1.7132	1.50723	1.43455	1.30496	1.32185
	290	1.8871	2.61144	2.41947	2.32979	2.27514	2.11641	2.15726	2.13111	2.17696	2.1931	2.22217	2.01347	2.18348	1.88083	1.96449	2.11265	1.97224	1.74253	1.69398	1.65961	1.7646	1.79199	1.70356	1.51162	1.45274	1.32595	1.35208
	289.8	1.85702	2.57346	2.38445	2.30598	2.24749	2.08747	2.12973	2.10367	2.15329	2.17971	2.19581	2.01137	2.16416	1.8719	1.94882	2.10821	1.96578	1.72631	1.68876	1.65628	1.76515	1.80116	1.71925	1.50876	1.45017	1.32677	1.35667
	289.6	1.83186	2.53552	2.33996	2.26745	2.22694	2.06379	2.09849	2.07261	2.12834	2.16715	2.1829	2.00437	2.14635	1.8754	1.93495	2.09379	1.95155	1.71685	1.67947	1.65653	1.77029	1.79766	1.72734	1.51745	1.45076	1.32591	1.35992
	289.4	1.82198	2.51402	2.30938	2.24164	2.19598	2.03814	2.07667	2.05327	2.11318	2.16951	2.18071	2.00871	2.1366	1.85441	1.91375	2.09027	1.94141	1.70847	1.69119	1.66048	1.76486	1.81746	1.73451	1.53154	1.45689	1.33451	1.36183
	289.2	1.79099	2.48532	2.28214	2.21325	2.17643	2.00554	2.03815	2.03895	2.09024	2.16909	2.18205	1.99856	2.11308	1.84748	1.91152	2.08912	1.92879	1.71944	1.71422	1.65269	1.76283	1.83516	1.74784	1.54151	1.47833	1.35032	1.36138
	289	1.76378	2.45082	2.22995	2.17444	2.15747	1.98491	2.00853	2.02059	2.06805	2.1422	2.15441	1.99603	2.10389	1.8284	1.89134	2.07155	1.90995	1.72696	1.73184	1.66114	1.76785	1.84572	1.75538	1.55861	1.49824	1.3592	1.36623
	288.8	1.73023	2.40885	2.1984	2.14355	2.1263	1.97777	1.99543	1.99992	2.0443	2.1327	2.14884	1.9749	2.08387	1.81136	1.88432	2.04505	1.89231	1.72093	1.71968	1.68061	1.78036	1.8443	1.75297	1.57445	1.51983	1.38088	1.38166
	288.6	1.69865	2.37394	2.17069	2.11826	2.10881	1.95325	1.963	1.99429	2.03166	2.11897	2.14394	1.95437	2.07396	1.80302	1.87488	2.03002	1.87566	1.72788	1.72738	1.68352	1.78864	1.845	1.75885	1.58511	1.54498	1.40224	1.3987
	288.4	1.66081	2.34057	2.14384	2.09806	2.08848	1.92006	1.93034	1.99358	2.03623	2.10098	2.15016	1.95493	2.07534	1.80779	1.85526	2.01758	1.86957	1.74968	1.73921	1.68466	1.78666	1.85807	1.76425	1.58536	1.52999	1.42236	1.42165
	288.2	1.63053	2.31011	2.13634	2.08216	2.06931	1.90937	1.9219	1.99208	2.03986	2.0836	2.13562	1.95509	2.0589	1.79732	1.83035	1.99496	1.83227	1.74836	1.73084	1.69117	1.80413	1.88308	1.77327	1.5838	1.52934	1.42737	1.43362
	288	1.596	2.25814	2.1134	2.05766	2.05784	1.88707	1.89043	1.96335	2.0148	2.06546	2.11229	1.9504	2.05726	1.79419	1.83148	1.96975	1.80859	1.74398	1.74108	1.68174	1.80047	1.89002	1.79284	1.5885	1.53866	1.44384	1.43944
	287.8	1.55423	2.20894	2.07544	2.01891	2.03423	1.86	1.8722	1.94965	2.00398	2.0322	2.07987	1.96251	2.06931	1.79649	1.83478	1.96908	1.80059	1.73474	1.73766	1.66793	1.78823	1.9035	1.80442	1.5895	1.54103	1.447	1.44902
	287.6	1.5217	2.17082	2.04756	1.98707	2.00527	1.83673	1.85224	1.93403	1.9891	2.01647	2.05688	1.9525	2.06689	1.80129	1.84028	1.97681	1.80064	1.73878	1.73456	1.66298	1.77785	1.90842	1.79364	1.60783	1.55428	1.46909	1.45947
	287.4	1.50451	2.14081	2.01882	1.94353	1.96676	1.82599	1.84385	1.91953	1.96818	2.01209	2.04516	1.94097	2.04837	1.78525	1.83934	1.97764	1.80361	1.75974	1.73264	1.66789	1.76743	1.93308	1.79769	1.61796	1.56676	1.50211	1.48579
	287.2	1.48981	2.12024	1.98773	1.91528	1.94825	1.81522	1.81963	1.89921	1.95047	2.00479	2.04348	1.93997	2.03354	1.78857	1.85572	1.98227	1.80102	1.75996	1.75353	1.69707	1.78232	1.9351	1.79553	1.65436	1.58301	1.53129	1.51458
	287	1.46005	2.07472	1.94539	1.87132	1.93713	1.81236	1.80363	1.89548	1.9561	2.00375	2.04481	1.93617	2.03018	1.78541	1.86661	1.99412	1.79623	1.75428	1.75679	1.71393	1.79002	1.92581	1.77028	1.69203	1.60145	1.54996	1.53079
	286.8	1.42649	2.02335	1.89091	1.82677	1.91018	1.78068	1.78919	1.89886	1.96268	1.98362	2.02882	1.92995	2.02749	1.77492	1.86493	1.98184	1.78022	1.74926	1.76336	1.72651	1.79307	1.92942	1.76818	1.71386	1.61046	1.55619	1.54221
	286.6	1.40583	1.99216	1.86388	1.79741	1.89038	1.76013	1.77437	1.90078	1.95764	1.99132	2.04429	1.93518	2.02875	1.78365	1.88405	1.96329	1.77558	1.72624	1.74846	1.75843	1.81813	1.91907	1.7574	1.73282	1.6269	1.58236	1.55932
	286.4	1.3935	1.957	1.83766	1.7749	1.89174	1.76235	1.77024	1.88833	1.95507	1.98939	2.03979	1.92494	2.00357	1.79566	1.89784	1.9468	1.75614	1.7199	1.75004	1.77753	1.83883	1.90881	1.74969	1.75951	1.65537	1.61788	1.59394
	286.2	1.37247	1.92042	1.80864	1.76023	1.88155	1.75961	1.77439	1.88211	1.96313	1.96461	2.02168	1.92684	2.00345	1.79759	1.90663	1.95445	1.75983	1.72383	1.7618	1.81314	1.86327	1.90247	1.73735	1.7672	1.67127	1.64697	1.62665
	286	1.34723	1.89686	1.79403	1.75468	1.87745	1.7385	1.75779	1.85593	1.95401	1.94335	2.00471	1.91233	1.99233	1.818	1.90198	1.97181	1.76991	1.75936	1.78341	1.843	1.89369	1.91862	1.74631	1.78818	1.69455	1.68098	1.65989
	285.8	1.33161	1.86758	1.77984	1.74393	1.87158	1.73893	1.75246	1.85258	1.94772	1.94223	2.0041	1.89974	1.99127	1.8344	1.89831	1.98759	1.76668	1.80118	1.79795	1.83836	1.89564	1.91415	1.75478	1.81557	1.72435	1.71149	1.67704
	285.6	1.30173	1.81912	1.78363	1.74651	1.85274	1.73376	1.75349	1.8505	1.94637	1.93864	2.00252	1.92014	2.00605	1.84621	1.90349	1.98545	1.78116	1.81984	1.80481	1.85902	1.91659	1.90722	1.75537	1.84021	1.74385	1.76136	1.7255
	285.4	1.30628	1.81258	1.77346	1.7417	1.83938	1.72752	1.74593	1.84778	1.9401	1.94195	2.00069	1.93464	2.02308	1.87325	1.91394	1.98805	1.79871	1.81266	1.81426	1.88421	1.92694	1.93053	1.78469	1.87781	1.78946	1.79519	1.76411
	285.2	1.28858	1.78143	1.75045	1.72029	1.81277	1.69483	1.73044	1.83322	1.92836	1.92181	1.96954	1.95057	2.04305	1.889	1.91815	2.00413	1.79319	1.82443	1.83829	1.91482	1.95571	1.95405	1.80717	1.92265	1.83768	1.81929	1.79594
	285	1.27136	1.75885	1.74291	1.71345	1.81742	1.68668	1.71136	1.81575	1.91814	1.91436	1.95451	1.94668	2.04486	1.92379	1.938	2.03285	1.80857	1.83849	1.85618	1.92833	1.96151	1.97304	1.83801	1.93741	1.87048	1.84617	1.84263
	284.8	1.23451	1.733	1.74052	1.71943	1.79848	1.66889	1.69846	1.80596	1.90688	1.90904	1.94628	1.94377	2.05399	1.95815	1.95686	2.05113	1.81819	1.85933	1.87781	1.9336	1.97442	1.99719	1.88161	1.95815	1.88899	1.88264	1.87405
	284.6	1.21735	1.71294	1.72297	1.69704	1.78826	1.64997	1.68339	1.80022	1.9095	1.90857	1.94121	1.95713	2.06168	1.98985	1.98397	2.0716	1.85381	1.86504	1.89578	1.95524	1.9973	2.02059	1.9149	1.97841	1.91399	1.91239	1.91061
	284.4	1.19358	1.68876	1.69374	1.67414	1.77848	1.64197	1.67416	1.79184	1.89821	1.91543	1.95086	1.97324	2.07752	1.99877	1.99759	2.09464	1.87301	1.87958	1.91891	1.95876	2.00227	2.04397	1.94847	2.00319	1.9532	1.94719	1.94897
	284.2	1.18237	1.67004	1.66076	1.65195	1.76276	1.63233	1.6665	1.79456	1.88716	1.91964	1.95245	1.97856	2.07999	2.02336	2.01205	2.10326	1.89148	1.8977	1.92149	1.97436	2.02282	2.05933	1.96682	2.03752	1.98202	1.98131	1.98068
	284	1.16411	1.632	1.65605	1.65508	1.75439	1.64388	1.67582	1.7877	1.8719	1.91077	1.94165	1.98567	2.10034	2.05114	2.02981	2.09884	1.90021	1.92429	1.93968	2.00371	2.0499	2.10095	2.00363	2.07885	2.02198	2.03159	2.04132
	283.8	1.15433	1.61145	1.6491	1.6527	1.75462	1.65252	1.67213	1.7929	1.88668	1.90352	1.93981	1.97766	2.0956	2.08279	2.05178	2.08547	1.89363	1.96914	1.98572	2.03822	2.08216	2.12295	2.02467	2.11119	2.05682	2.06654	2.0817
	283.6	1.13112	1.58893	1.62441	1.63727	1.76759	1.65571	1.66338	1.80721	1.89178	1.90039	1.94403	1.99131	2.10634	2.09256	2.0578	2.10182	1.90382	1.9924	2.01646	2.06133	2.09296	2.1588	2.06633	2.14471	2.08971	2.10708	2.13704
	283.4	1.10224	1.54887	1.59287	1.61746	1.75255	1.64692	1.66755	1.83873	1.91209	1.89674	1.95595	2.0019	2.11727	2.10424	2.07222	2.12389	1.94331	2.02717	2.04065	2.10081	2.1411	2.21412	2.1158	2.1773	2.1256	2.1538	2.18597
	283.2	1.08911	1.52767	1.5781	1.58911	1.73418	1.63689	1.65523	1.84095	1.90135	1.9017	1.96256	2.00468	2.13495	2.13828	2.11017	2.13235	1.96462	2.04883	2.04506	2.14645	2.18788	2.28171	2.17411	2.21451	2.16166	2.21344	2.24514
	283	1.07045	1.51376	1.56388	1.56976	1.72285	1.65527	1.66434	1.84576	1.90511	1.90757	1.96324	2.00828	2.14571	2.18172	2.15409	2.13583	1.96571	2.08432	2.07419	2.18605	2.21327	2.32621	2.21532	2.27018	2.21618	2.27982	2.3183
	282.8	1.0604	1.49348	1.57788	1.57886	1.71008	1.66906	1.6771	1.87814	1.92462	1.91664	1.95994	2.0255	2.16998	2.20764	2.19195	2.17521	2.00074	2.12941	2.10322	2.21064	2.22596	2.3633	2.24136	2.32274	2.26593	2.36317	2.4031
	282.6	1.05873	1.48492	1.59544	1.60003	1.71148	1.6814	1.67735	1.9014	1.91543	1.9331	1.97256	2.03802	2.19284	2.25842	2.23917	2.19913	2.03623	2.18999	2.14565	2.23753	2.26019	2.38991	2.27541	2.38438	2.33421	2.41871	2.47463
	282.4	1.0518	1.45872	1.60964	1.61856	1.70038	1.68586	1.68705	1.91489	1.90528	1.93602	1.98666	2.04642	2.20581	2.29249	2.28077	2.20838	2.0665	2.23172	2.16499	2.2845	2.3023	2.42321	2.31356	2.43864	2.39412	2.46481	2.53849
	282.2	1.02883	1.43022	1.63674	1.62957	1.69768	1.69303	1.70563	1.92438	1.91455	1.95992	2.01218	2.06326	2.23718	2.32729	2.32101	2.23367	2.10482	2.26627	2.18788	2.30068	2.32904	2.47551	2.3593	2.49278	2.44481	2.53286	2.60579
	282	1.01664	1.42099	1.64701	1.63507	1.70509	1.69802	1.70573	1.93803	1.92087	1.98133	2.01375	2.09896	2.28638	2.37433	2.37763	2.26373	2.13356	2.32292	2.22567	2.32974	2.38265	2.5346	2.4119	2.54901	2.49356	2.61419	2.6892
	281.8	1.00486	1.39916	1.63913	1.62493	1.7023	1.7015	1.7171	1.94516	1.92127	2.01945	2.03717	2.13718	2.31241	2.40372	2.40666	2.31269	2.19688	2.37134	2.26103	2.38474	2.4242	2.57306	2.45514	2.61027	2.53574	2.68057	2.77284
	281.6	1.00054	1.3766	1.65047	1.6148	1.69738	1.71127	1.73007	1.95309	1.9344	2.06235	2.05867	2.17983	2.34516	2.42706	2.45169	2.36758	2.24734	2.41112	2.2989	2.43241	2.4862	2.63594	2.50622	2.68434	2.62041	2.76501	2.85664
	281.4	1.01456	1.36977	1.64153	1.61596	1.70083	1.72699	1.74579	1.95123	1.95192	2.09399	2.09312	2.20388	2.39105	2.47456	2.51212	2.41366	2.30987	2.47568	2.35328	2.48989	2.53727	2.69347	2.56384	2.75465	2.68302	2.85903	2.95086
	281.2	1.01387	1.38356	1.63337	1.60521	1.68654	1.72513	1.75418	1.97884	1.96911	2.1213	2.1367	2.27111	2.45991	2.53344	2.55723	2.47329	2.36978	2.52807	2.38844	2.53707	2.57052	2.75888	2.61899	2.84062	2.76783	2.96346	3.05852
	281	1.02764	1.40448	1.63614	1.61219	1.68043	1.71872	1.74939	1.98482	1.98434	2.18208	2.19611	2.29156	2.48947	2.58848	2.6215	2.51771	2.41473	2.58437	2.42785	2.6054	2.6268	2.82406	2.69136	2.9334	2.86677	3.08364	3.17483
	280.8	1.02802	1.40832	1.6526	1.62022	1.68696	1.72701	1.75473	2.01585	2.01757	2.22319	2.23385	2.33588	2.53368	2.63921	2.67174	2.55856	2.45584	2.62861	2.48404	2.66282	2.68804	2.90207	2.7934	3.02612	2.95833	3.17783	3.28679
	280.6	1.03801	1.42254	1.65309	1.62281	1.6958	1.7311	1.74278	2.04577	2.05357	2.25018	2.26158	2.38257	2.59275	2.705	2.72576	2.60477	2.497	2.69797	2.55661	2.72555	2.76123	2.9778	2.89055	3.11932	3.05207	3.27793	3.39111
	280.4	1.03471	1.43703	1.66746	1.62571	1.70928	1.75091	1.7611	2.08137	2.09	2.27634	2.28413	2.43151	2.65105	2.76506	2.77775	2.63249	2.5373	2.75959	2.6047	2.76693	2.8255	3.05591	2.97402	3.20926	3.14684	3.39692	3.50479
	280.2	1.06136	1.45823	1.661	1.60839	1.71426	1.77471	1.79349	2.08707	2.08235	2.31243	2.33132	2.47829	2.70802	2.83732	2.83837	2.67345	2.59206	2.83862	2.67544	2.83263	2.89881	3.13723	3.06348	3.29244	3.24299	3.51834	3.62161
	280	1.06231	1.46791	1.67739	1.61965	1.73552	1.81303	1.83305	2.10003	2.09158	2.3497	2.37553	2.52405	2.74931	2.91143	2.90634	2.73754	2.66688	2.9082	2.73898	2.90062	2.97886	3.22642	3.14243	3.38747	3.33329	3.64723	3.74789
	279.8	1.06032	1.45819	1.6842	1.63005	1.75069	1.8436	1.84862	2.11844	2.12447	2.37551	2.39748	2.57039	2.79341	2.95908	2.95961	2.80655	2.72324	2.98444	2.8208	2.9474	3.0372	3.30957	3.22322	3.49626	3.43815	3.77096	3.88044
	279.6	1.05408	1.44647	1.69672	1.64238	1.75577	1.84923	1.84847	2.14622	2.15218	2.40912	2.43076	2.62122	2.86801	3.0079	3.00144	2.86421	2.7896	3.06859	2.88338	3.00658	3.09534	3.41955	3.32986	3.59662	3.5423	3.89412	4.01592
	279.4	1.05348	1.44524	1.71347	1.65366	1.76415	1.8409	1.83865	2.16971	2.15805	2.45987	2.47406	2.68459	2.93015	3.07915	3.04461	2.9208	2.84916	3.14919	2.95171	3.06412	3.15774	3.50258	3.4221	3.70884	3.65223	4.01753	4.14155
	279.2	1.07396	1.47458	1.72414	1.66023	1.77822	1.85655	1.86876	2.20709	2.18658	2.50646	2.51071	2.75233	3.004	3.14619	3.10489	2.97748	2.90764	3.2062	3.00551	3.11959	3.21753	3.59717	3.52137	3.8379	3.78573	4.13483	4.27015
	279	1.09491	1.50518	1.74314	1.69228	1.7765	1.86747	1.90298	2.23411	2.22215	2.51877	2.52924	2.81019	3.06328	3.22002	3.18242	3.04351	2.97133	3.28447	3.07475	3.20643	3.30462	3.69169	3.62589	3.95955	3.89744	4.26851	4.41244
	278.8	1.10398	1.52989	1.75488	1.70494	1.79104	1.88534	1.92522	2.25912	2.25605	2.55657	2.5753	2.87674	3.13016	3.31215	3.27806	3.11185	3.02748	3.36356	3.17141	3.27748	3.39002	3.81297	3.74625	4.07316	4.01111	4.40222	4.55275
	278.6	1.11436	1.54092	1.76886	1.70566	1.79635	1.90169	1.94323	2.29349	2.29262	2.60272	2.63331	2.93643	3.19029	3.39749	3.36849	3.17831	3.07972	3.44319	3.24663	3.34666	3.46018	3.92319	3.8315	4.19785	4.11768	4.52981	4.68835
	278.4	1.12993	1.57431	1.80217	1.73247	1.80553	1.95135	1.98234	2.3375	2.33365	2.66678	2.695	2.99679	3.24269	3.48773	3.4673	3.22139	3.13861	3.51097	3.30503	3.41518	3.52283	4.03388	3.951	4.30063	4.21369	4.68659	4.84899
	278.2	1.13657	1.59072	1.8055	1.74344	1.81346	1.97395	2.01484	2.38573	2.36801	2.71224	2.72858	3.04322	3.28682	3.57657	3.56373	3.29415	3.21359	3.60724	3.38657	3.51411	3.61136	4.13731	4.04503	4.4351	4.32802	4.82499	4.9735
	278	1.15907	1.59044	1.81154	1.74302	1.82456	2.0067	2.04366	2.43587	2.43379	2.76504	2.76202	3.11045	3.3545	3.66069	3.66398	3.36617	3.28323	3.7013	3.47828	3.60315	3.70798	4.24625	4.12065	4.56888	4.45852	4.9574	5.10313
	277.8	1.16388	1.58406	1.83395	1.76643	1.83826	2.01098	2.05869	2.49245	2.47502	2.82124	2.82593	3.17295	3.42965	3.7344	3.74596	3.4439	3.35991	3.79775	3.55892	3.68073	3.78179	4.35404	4.20617	4.71011	4.5929	5.12026	5.25471
	277.6	1.17867	1.60433	1.85903	1.78427	1.86573	2.03069	2.07362	2.56047	2.54656	2.87541	2.87313	3.23377	3.51743	3.84577	3.84833	3.50187	3.42739	3.88098	3.6267	3.78673	3.89255	4.47556	4.31027	4.86585	4.73904	5.2819	5.39536
	277.4	1.19865	1.6363	1.8941	1.8267	1.90369	2.05099	2.09859	2.59587	2.59617	2.9245	2.92895	3.29746	3.60779	3.94469	3.94371	3.58998	3.49164	3.98002	3.71572	3.92376	4.01729	4.5903	4.4135	4.99749	4.86834	5.43138	5.54792
	277.2	1.22101	1.66707	1.92319	1.85636	1.94119	2.09161	2.11859	2.64446	2.65993	2.98966	2.99689	3.38935	3.6935	4.02878	4.03913	3.68239	3.56269	4.08048	3.80742	4.01213	4.10819	4.69102	4.51764	5.1333	4.99943	5.58192	5.7029
	277	1.23622	1.68349	1.93178	1.8773	1.95902	2.11586	2.14221	2.69091	2.69913	3.05333	3.057	3.48038	3.78994	4.11038	4.1381	3.78718	3.65696	4.15285	3.88741	4.09838	4.20185	4.80731	4.63788	5.27597	5.12344	5.75216	5.86785
	276.8	1.27566	1.71882	1.95493	1.90543	1.96149	2.13118	2.1724	2.72937	2.74752	3.11733	3.11821	3.55412	3.88012	4.20818	4.23869	3.88129	3.7457	4.23541	3.96209	4.20566	4.30937	4.93433	4.75713	5.4447	5.27083	5.93082	6.03255
	276.6	1.30518	1.75966	1.99825	1.95111	1.97921	2.1626	2.1954	2.74987	2.77208	3.18395	3.17168	3.61952	3.95715	4.30731	4.35709	3.96839	3.8143	4.31911	4.03965	4.29528	4.39895	5.06596	4.88146	5.6197	5.41546	6.10331	6.21455
	276.4	1.32521	1.79306	2.02339	1.97255	2.00986	2.18826	2.21644	2.7971	2.8279	3.26968	3.24946	3.69159	4.02691	4.42031	4.46499	4.04376	3.89026	4.41797	4.12766	4.3992	4.4902	5.18275	5.00306	5.78427	5.55596	6.25748	6.37413
	276.2	1.34549	1.81008	2.05005	2.00182	2.04628	2.20988	2.23213	2.83869	2.88608	3.33697	3.33032	3.76391	4.10782	4.5227	4.5616	4.11079	3.97556	4.51643	4.22112	4.52217	4.62385	5.30834	5.11678	5.92909	5.69523	6.41669	6.52034
	276	1.36192	1.82734	2.07435	2.02004	2.0743	2.22916	2.25823	2.87943	2.93224	3.40423	3.40018	3.83672	4.19272	4.64193	4.67535	4.18133	4.05736	4.63222	4.33226	4.65436	4.76082	5.43663	5.25468	6.07847	5.84251	6.59663	6.68733
	275.8	1.37926	1.8429	2.08751	2.03999	2.09425	2.23919	2.28049	2.92613	3.00547	3.45397	3.45838	3.93069	4.28325	4.74873	4.79885	4.25581	4.13418	4.73164	4.44069	4.77686	4.88876	5.58055	5.39389	6.22736	5.98689	6.77691	6.84769
	275.6	1.40463	1.86053	2.07961	2.04041	2.11983	2.26244	2.30562	2.99348	3.09387	3.53204	3.51554	4.01373	4.37323	4.87905	4.91647	4.33649	4.20941	4.83732	4.54908	4.87051	4.99193	5.70553	5.52443	6.37839	6.11868	6.9713	7.03632
	275.4	1.42121	1.88302	2.10542	2.06598	2.14117	2.29246	2.35161	3.06333	3.17564	3.61043	3.57317	4.07465	4.43883	5.01036	5.04976	4.42123	4.29791	4.94023	4.63759	4.98856	5.10999	5.81673	5.64828	6.53778	6.2829	7.15941	7.22583
	275.2	1.44776	1.90116	2.13766	2.09128	2.17827	2.33652	2.4021	3.11723	3.23914	3.66903	3.6546	4.15132	4.50564	5.11939	5.17042	4.51461	4.38324	5.05709	4.74883	5.10387	5.21987	5.91383	5.77368	6.68539	6.43647	7.33903	7.4002
	275	1.47462	1.93144	2.16686	2.12922	2.21442	2.36274	2.43686	3.18117	3.31623	3.72757	3.72824	4.22953	4.61008	5.23958	5.28722	4.59762	4.45184	5.1695	4.87591	5.18404	5.31488	6.04766	5.89979	6.8524	6.61766	7.52799	7.58449
	274.8	1.51236	1.9532	2.17583	2.14971	2.25138	2.39139	2.47069	3.2351	3.36424	3.78798	3.80121	4.29816	4.7092	5.35984	5.4127	4.66542	4.52644	5.27433	4.97705	5.27991	5.40808	6.18124	6.02829	7.01991	6.77917	7.72089	7.77772
	274.6	1.52816	1.97485	2.18248	2.14602	2.2501	2.41172	2.4822	3.28923	3.40929	3.85512	3.86583	4.38312	4.80432	5.48182	5.53417	4.7531	4.59882	5.36957	5.0774	5.36629	5.50912	6.32186	6.17692	7.20208	6.96259	7.88304	7.93617
	274.4	1.55628	1.98518	2.19392	2.15941	2.27992	2.45131	2.50799	3.33889	3.47896	3.92245	3.93189	4.42603	4.87922	5.58126	5.65983	4.81287	4.67731	5.50011	5.20598	5.46907	5.63088	6.4627	6.29465	7.3604	7.11394	8.05189	8.11236
	274.2	1.57829	1.99379	2.23314	2.188	2.31547	2.50894	2.55428	3.41204	3.53248	3.97748	3.9988	4.50444	4.95876	5.69409	5.7615	4.89037	4.76512	5.62097	5.33086	5.56963	5.74793	6.5876	6.41158	7.51825	7.25795	8.22148	8.28279
	274	1.59357	2.00532	2.25956	2.21946	2.36542	2.53452	2.58726	3.45771	3.5857	4.04395	4.06561	4.58408	5.04959	5.8173	5.86247	4.96356	4.8332	5.73184	5.44415	5.67803	5.86986	6.72352	6.52041	7.67827	7.41603	8.40548	8.46975
	273.8	1.59511	2.00481	2.28058	2.25103	2.40682	2.56715	2.63974	3.49555	3.60407	4.09949	4.12832	4.68709	5.1533	5.95081	5.99611	5.06872	4.92644	5.82784	5.55099	5.78088	5.99392	6.87457	6.65345	7.8222	7.56502	8.60141	8.65167
	273.6	1.6027	1.98869	2.3108	2.27168	2.43218	2.5795	2.66534	3.54786	3.64678	4.18305	4.20791	4.77775	5.2514	6.07429	6.11157	5.15509	5.01904	5.95218	5.67078	5.92875	6.11439	7.03365	6.79722	7.97105	7.72692	8.77589	8.82928
	273.4	1.60646	1.99426	2.36972	2.34147	2.45844	2.60473	2.67889	3.61265	3.70333	4.24872	4.25996	4.84559	5.34091	6.1962	6.22872	5.27563	5.13375	6.05908	5.76043	6.05884	6.23505	7.16515	6.93641	8.12268	7.90615	8.95495	8.9962
	273.2	1.62244	2.00826	2.38583	2.3641	2.48558	2.61945	2.69252	3.65272	3.74672	4.33153	4.33202	4.93521	5.43804	6.31092	6.34551	5.38027	5.22728	6.16247	5.8583	6.19028	6.35002	7.29921	7.07441	8.27862	8.07756	9.13991	9.18505
	273	1.64949	2.03302	2.38415	2.38236	2.52361	2.63075	2.70109	3.70753	3.81558	4.42382	4.42387	5.01589	5.54063	6.43924	6.46806	5.46808	5.31183	6.28292	5.94647	6.33228	6.47833	7.46254	7.24298	8.43589	8.24291	9.31703	9.36018
	272.8	1.67676	2.06727	2.41316	2.41595	2.54288	2.65907	2.72941	3.75965	3.86125	4.50846	4.49618	5.09252	5.63591	6.55666	6.59883	5.57317	5.40091	6.405	6.05789	6.45764	6.59552	7.59445	7.38413	8.59953	8.39671	9.48544	9.50978
	272.6	1.69234	2.09569	2.43522	2.43517	2.58022	2.7095	2.77743	3.82671	3.92978	4.59892	4.58812	5.18076	5.74065	6.66362	6.73532	5.66488	5.49364	6.53278	6.16539	6.57031	6.72284	7.7286	7.51618	8.77421	8.55587	9.70009	9.70693
	272.4	1.68577	2.07997	2.4461	2.44425	2.59845	2.73395	2.77502	3.86391	3.97804	4.69562	4.66544	5.25315	5.83518	6.78507	6.87217	5.77597	5.59815	6.67096	6.29462	6.69314	6.84906	7.8728	7.663	8.95063	8.71339	9.90174	9.89797
	272.2	1.66849	2.05962	2.4617	2.45208	2.63197	2.75366	2.77851	3.91838	4.01704	4.78191	4.76596	5.3277	5.93158	6.89405	6.98869	5.876	5.69558	6.79382	6.43092	6.81501	6.96643	8.0309	7.80435	9.10104	8.85815	10.0978	10.0845
	272	1.67085	2.05905	2.46002	2.44511	2.64571	2.76702	2.77229	3.9607	4.06868	4.85938	4.83752	5.40304	6.01529	6.98221	7.08648	5.9724	5.7992	6.92252	6.53361	6.9259	7.07574	8.17193	7.94173	9.26274	9.01348	10.2859	10.2676
	271.8	1.66777	2.04629	2.48522	2.47816	2.64954	2.7834	2.79334	4.00673	4.12332	4.9377	4.8902	5.47374	6.10952	7.08733	7.20436	6.06942	5.89934	7.03342	6.63298	7.06806	7.20928	8.31394	8.09578	9.4107	9.18151	10.4975	10.4706
	271.6	1.65718	2.04027	2.49426	2.50093	2.6635	2.79478	2.82991	4.07162	4.18997	4.98905	4.9516	5.54021	6.21062	7.20084	7.33294	6.16327	5.99638	7.15372	6.73724	7.19617	7.33654	8.45599	8.23119	9.56273	9.34128	10.6821	10.6564
	271.4	1.67131	2.04272	2.5437	2.53463	2.67067	2.8108	2.8506	4.11516	4.25195	5.04168	5.02495	5.61472	6.33652	7.32459	7.46954	6.21278	6.06998	7.25951	6.8407	7.30717	7.46996	8.61625	8.37566	9.72565	9.51656	10.8973	10.8731
	271.2	1.70789	2.07775	2.58216	2.56797	2.67931	2.8348	2.87279	4.14453	4.28468	5.12099	5.11421	5.69138	6.43631	7.44818	7.59419	6.30014	6.17275	7.37243	6.93034	7.40942	7.57563	8.77066	8.52874	9.89491	9.67013	11.106	11.0858
	271	1.74685	2.11138	2.58762	2.57975	2.68651	2.88419	2.90343	4.1762	4.33091	5.1998	5.17792	5.76819	6.51619	7.56967	7.70618	6.37998	6.24322	7.49343	7.04758	7.52099	7.70565	8.90625	8.68614	10.0705	9.83084	11.3005	11.2673
	270.8	1.75945	2.10979	2.60198	2.59295	2.7038	2.9157	2.93142	4.2284	4.3645	5.27688	5.24811	5.8385	6.59162	7.66296	7.80272	6.46431	6.31168	7.6066	7.1719	7.62504	7.81553	9.06375	8.83918	10.2231	9.97156	11.4853	11.4571
	270.6	1.75373	2.09104	2.61435	2.58585	2.7209	2.93256	2.9544	4.2814	4.40405	5.36105	5.31523	5.91756	6.66573	7.7663	7.90593	6.53385	6.39395	7.72211	7.29548	7.72706	7.91336	9.20173	8.97496	10.3909	10.1344	11.6775	11.6611
	270.4	1.76348	2.08411	2.62531	2.58774	2.72975	2.93516	2.9848	4.34127	4.4389	5.43356	5.37223	5.98956	6.74784	7.87695	7.99985	6.61098	6.48437	7.83876	7.41156	7.85572	8.04695	9.34227	9.10442	10.5636	10.2966	11.8662	11.8509
	270.2	1.76078	2.08987	2.65914	2.60001	2.73145	2.93369	3.00002	4.41324	4.50345	5.5047	5.44241	6.06083	6.81572	8.00165	8.11693	6.69438	6.57872	7.96978	7.52308	7.96693	8.17323	9.49769	9.24798	10.7314	10.4644	12.0463	12.0485
	270	1.75843	2.07738	2.69622	2.63146	2.75389	2.93218	2.99742	4.44442	4.55085	5.56329	5.51417	6.12981	6.89123	8.11246	8.22593	6.76112	6.65086	8.10307	7.63051	8.0792	8.30313	9.62227	9.3715	10.8825	10.626	12.2295	12.2369
	269.8	1.77073	2.07193	2.70813	2.62039	2.77577	2.94098	3.00486	4.47872	4.60172	5.60475	5.57857	6.21206	6.98262	8.23138	8.33707	6.84845	6.72834	8.22733	7.75621	8.21532	8.43033	9.75748	9.51058	11.0327	10.7925	12.4118	12.4137
	269.6	1.78003	2.07477	2.71836	2.63818	2.7891	2.96398	3.02323	4.51186	4.64782	5.66338	5.63522	6.28887	7.06477	8.32907	8.43203	6.94724	6.81546	8.34503	7.89544	8.31895	8.53646	9.89989	9.64472	11.189	10.9481	12.6151	12.5939
	269.4	1.76645	2.05416	2.71472	2.65219	2.79666	2.9703	3.043	4.57205	4.70221	5.72356	5.70934	6.37362	7.15791	8.42287	8.53592	7.06222	6.91451	8.44699	7.99266	8.40853	8.62913	10.0071	9.75355	11.3491	11.0977	12.8119	12.7766
	269.2	1.76328	2.05988	2.73228	2.67292	2.81958	2.98675	3.06398	4.60329	4.74447	5.79742	5.78853	6.45103	7.23081	8.50351	8.62936	7.14745	6.99062	8.55294	8.10677	8.48727	8.71871	10.143	9.88334	11.5148	11.2596	12.9762	12.9474
	269	1.76835	2.07578	2.74619	2.6815	2.83611	3.01765	3.07889	4.63906	4.79355	5.8366	5.83623	6.51058	7.30371	8.58426	8.70487	7.2506	7.07641	8.66147	8.19966	8.58121	8.80835	10.2503	10.0069	11.6764	11.4164	13.1379	13.1065
	268.8	1.76357	2.07874	2.7792	2.69946	2.84523	3.04171	3.09505	4.67001	4.81928	5.89263	5.90864	6.57885	7.38748	8.68225	8.79174	7.33072	7.14492	8.76134	8.29677	8.70562	8.93229	10.3816	10.1299	11.8372	11.5629	13.3014	13.2764
	268.6	1.75863	2.08156	2.77436	2.6898	2.86667	3.0512	3.08137	4.70086	4.84011	5.93435	5.95482	6.6545	7.47823	8.78807	8.8838	7.41455	7.20575	8.87577	8.41453	8.81892	9.04855	10.5033	10.2481	11.9949	11.7124	13.4592	13.4307
	268.4	1.77049	2.09049	2.75802	2.686	2.86944	3.05569	3.07293	4.74045	4.88571	5.98084	5.99664	6.73766	7.54112	8.87888	8.95809	7.50186	7.29621	8.97867	8.52162	8.91608	9.1454	10.6465	10.375	12.1564	11.8813	13.6142	13.5807
	268.2	1.78202	2.08972	2.75557	2.67727	2.86363	3.07197	3.07809	4.77054	4.92108	6.03668	6.04185	6.81248	7.61005	8.97434	9.0475	7.60747	7.40351	9.04529	8.60349	9.02463	9.25116	10.768	10.499	12.2929	12.0173	13.7737	13.7434
	268	1.77682	2.08813	2.785	2.69874	2.87363	3.10392	3.08001	4.79689	4.94936	6.09366	6.08958	6.88987	7.67388	9.06779	9.13852	7.69803	7.48011	9.12242	8.6871	9.11774	9.34616	10.9012	10.6416	12.4346	12.1424	13.9143	13.8821
	267.8	1.78122	2.08801	2.80698	2.71918	2.9063	3.1125	3.08052	4.82449	4.96859	6.14971	6.15096	6.96808	7.752	9.14223	9.21332	7.78116	7.55206	9.21654	8.77267	9.21785	9.43277	11.0132	10.7572	12.5507	12.2532	14.0718	14.0287
	267.6	1.78014	2.0888	2.8132	2.71838	2.91122	3.1072	3.07899	4.85556	4.98952	6.20535	6.19785	7.05331	7.81996	9.23825	9.30114	7.87684	7.63004	9.30095	8.84138	9.32013	9.53648	11.091	10.8517	12.6741	12.3778	14.2098	14.1643
	267.4	1.78619	2.07649	2.81373	2.7134	2.90841	3.09625	3.07424	4.89284	5.01221	6.2614	6.246	7.13036	7.88249	9.2939	9.38242	7.93876	7.6995	9.36857	8.9063	9.39711	9.62785	11.177	10.9483	12.8067	12.4927	14.3429	14.2983
	267.2	1.78506	2.0651	2.8256	2.71267	2.87481	3.10331	3.08156	4.91499	5.01648	6.29545	6.27819	7.20098	7.95799	9.36486	9.45411	8.02203	7.79686	9.45623	8.9729	9.47823	9.72104	11.2678	11.0444	12.923	12.6017	14.4743	14.4187
	267	1.79632	2.05886	2.83107	2.71842	2.84012	3.12732	3.09161	4.94607	5.06689	6.35783	6.33611	7.23831	8.00519	9.44623	9.52384	8.08219	7.86177	9.54208	9.02892	9.55575	9.78233	11.3317	11.1195	13.0562	12.7165	14.5695	14.5238
	266.8	1.78801	2.05672	2.82756	2.73498	2.81268	3.15594	3.1142	4.9723	5.09883	6.40095	6.37184	7.27445	8.03997	9.5288	9.60757	8.14469	7.914	9.59905	9.05558	9.61261	9.85983	11.3923	11.1818	13.172	12.8045	14.6768	14.6318
	266.6	1.77735	2.05259	2.81524	2.71667	2.80316	3.16926	3.14266	4.9947	5.12828	6.4356	6.3892	7.33189	8.08518	9.59667	9.66325	8.1839	7.9526	9.65109	9.12324	9.66488	9.93364	11.4854	11.2671	13.2636	12.8615	14.7854	14.7554
	266.4	1.78219	2.04412	2.8207	2.70826	2.79304	3.18074	3.15609	5.01299	5.15258	6.47541	6.42711	7.37384	8.13753	9.63812	9.69727	8.2001	7.97992	9.7213	9.19751	9.71747	10.004	11.5672	11.3548	13.3471	12.9357	14.8984	14.8475
	266.2	1.79186	2.05349	2.84577	2.71674	2.78459	3.19726	3.17853	5.01905	5.15381	6.49128	6.42702	7.40954	8.18754	9.69384	9.7565	8.23251	8.02526	9.78904	9.27071	9.74683	10.0458	11.6212	11.3903	13.4139	13.011	14.9894	14.9343
	266	1.78132	2.03749	2.84564	2.71365	2.78168	3.1891	3.18724	5.02484	5.16074	6.49894	6.43556	7.43979	8.20855	9.75457	9.81093	8.27142	8.06363	9.84821	9.32283	9.77084	10.1028	11.6734	11.4193	13.4931	13.0999	15.1026	15.0511
	265.8	1.78586	2.01391	2.84419	2.73358	2.77089	3.18865	3.19035	5.0352	5.16497	6.50892	6.42966	7.452	8.22395	9.79804	9.85337	8.29985	8.09881	9.88284	9.38523	9.83087	10.1645	11.7426	11.4799	13.5665	13.179	15.1695	15.1107
	265.6	1.80106	2.00727	2.84868	2.71699	2.76187	3.19594	3.2036	5.04135	5.1745	6.51104	6.43946	7.45936	8.23238	9.8124	9.86921	8.30985	8.1256	9.91231	9.43275	9.86051	10.2176	11.7923	11.5271	13.6096	13.2096	15.2222	15.1517
	265.4	1.81498	2.01289	2.8645	2.72287	2.75246	3.2051	3.21562	5.0718	5.21211	6.51734	6.42989	7.49675	8.26161	9.85413	9.90462	8.3306	8.158	9.94891	9.4516	9.88049	10.2581	11.8223	11.5714	13.6779	13.2792	15.2858	15.2266
	265.2	1.83005	2.01443	2.86819	2.72789	2.74857	3.24001	3.25789	5.08897	5.23492	6.52473	6.42826	7.52548	8.30554	9.9135	9.94941	8.34991	8.16554	9.95123	9.44157	9.92225	10.2996	11.8609	11.6072	13.7376	13.3419	15.3389	15.2835
	265	1.82565	2.02029	2.84371	2.69982	2.75896	3.25401	3.26961	5.12461	5.24981	6.53461	6.44165	7.5582	8.33017	9.94156	9.96191	8.3723	8.18179	9.9898	9.48111	9.91604	10.3268	11.872	11.6243	13.7956	13.3939	15.3717	15.3063
	264.8	1.84971	2.0221	2.85083	2.69945	2.76552	3.23566	3.23719	5.12499	5.24174	6.54551	6.43182	7.58292	8.34305	9.95717	9.9625	8.39422	8.19971	10.0225	9.51054	9.93051	10.3709	11.8734	11.6287	13.8465	13.4374	15.405	15.3413
	264.6	1.85549	2.0449	2.84427	2.68806	2.75493	3.23882	3.219	5.14079	5.23859	6.58373	6.47526	7.60742	8.34581	9.95623	9.94577	8.44411	8.21716	10.0247	9.5283	9.9643	10.3972	11.8717	11.6384	13.8901	13.467	15.4083	15.3476
	264.4	1.82927	2.04625	2.83319	2.68965	2.75291	3.24187	3.19368	5.17685	5.24454	6.60227	6.49652	7.62237	8.35005	9.95077	9.93331	8.45497	8.21442	10.0361	9.54642	10.0068	10.4549	11.8774	11.6405	13.9098	13.4835	15.4042	15.3344
	264.2	1.80041	2.00677	2.83131	2.67254	2.7628	3.19693	3.16873	5.20168	5.24669	6.58355	6.46195	7.63956	8.33586	9.95312	9.92648	8.45188	8.22113	10.0348	9.55464	10.0269	10.4705	11.9014	11.6442	13.9134	13.491	15.3893	15.325
	264	1.78264	1.97368	2.83792	2.65671	2.76543	3.17661	3.18245	5.18293	5.24915	6.56076	6.45339	7.65237	8.32718	9.97088	9.93301	8.45672	8.23541	10.0579	9.55301	9.99921	10.4461	11.8756	11.6293	13.8954	13.4935	15.377	15.3005
	263.8	1.77978	1.98947	2.84199	2.6642	2.76766	3.17142	3.18654	5.15986	5.23822	6.5292	6.43977	7.65347	8.32096	9.96597	9.93344	8.44707	8.23641	10.042	9.54015	9.95195	10.4244	11.8662	11.6217	13.8807	13.4747	15.3562	15.2696
	263.6	1.76028	1.99264	2.84128	2.66755	2.74406	3.16268	3.18148	5.15368	5.23605	6.48743	6.418	7.64348	8.3029	9.94673	9.93394	8.44326	8.23776	10.0199	9.49569	9.91809	10.3878	11.8539	11.5997	13.8629	13.4601	15.3215	15.2349
	263.4	1.75559	1.97997	2.81259	2.64229	2.75153	3.13432	3.15032	5.12399	5.2134	6.471	6.4238	7.63695	8.30403	9.92216	9.89612	8.40932	8.1982	9.99883	9.4659	9.88312	10.3494	11.8106	11.5794	13.8309	13.4504	15.2792	15.1755
	263.2	1.75457	1.97743	2.80215	2.62326	2.734	3.15101	3.16011	5.09636	5.1775	6.4531	6.3899	7.63118	8.28229	9.88885	9.87666	8.38717	8.17663	9.9782	9.4656	9.85405	10.3275	11.7722	11.5625	13.7937	13.4125	15.2252	15.121
	263	1.7426	1.96808	2.76976	2.6098	2.72537	3.16024	3.16989	5.09947	5.1672	6.42222	6.34894	7.60774	8.25079	9.84985	9.81957	8.35239	8.15494	9.92892	9.4187	9.80081	10.2742	11.7227	11.5249	13.7422	13.3635	15.1618	15.0534
	262.8	1.7217	1.94352	2.75717	2.60032	2.70104	3.14122	3.16304	5.0783	5.13103	6.38876	6.32538	7.57691	8.20258	9.81165	9.77823	8.31629	8.12286	9.88139	9.35524	9.75568	10.2373	11.67	11.475	13.6676	13.3095	15.0491	14.9654
	262.6	1.72565	1.92652	2.75952	2.59178	2.69926	3.13311	3.15826	5.03983	5.08641	6.36836	6.28924	7.53943	8.15481	9.77742	9.74342	8.29031	8.08712	9.84625	9.32648	9.69314	10.1877	11.6315	11.4432	13.5845	13.2449	14.9547	14.889
	262.4	1.7293	1.94333	2.75783	2.59717	2.65522	3.13527	3.15445	5.0114	5.05041	6.33309	6.26827	7.48097	8.11275	9.73659	9.71275	8.26456	8.06127	9.77515	9.25877	9.64984	10.1297	11.551	11.3793	13.4973	13.1578	14.8647	14.7928
	262.2	1.72124	1.91221	2.75372	2.58455	2.64366	3.10624	3.12915	4.9811	5.01447	6.32168	6.24447	7.41457	8.06214	9.71574	9.66844	8.20986	8.00217	9.69285	9.19061	9.59653	10.0609	11.4802	11.299	13.4022	13.0652	14.7377	14.6858
	262	1.7215	1.90751	2.74258	2.58042	2.64635	3.08252	3.10011	4.93212	4.96967	6.28684	6.1833	7.35985	7.99908	9.65059	9.61466	8.16044	7.95232	9.61471	9.10164	9.50429	9.97096	11.3926	11.2112	13.2862	12.9854	14.6303	14.5706
	261.8	1.72376	1.89927	2.72072	2.57079	2.61823	3.0776	3.08918	4.87591	4.92231	6.22603	6.12047	7.31871	7.94884	9.57256	9.52872	8.09261	7.90094	9.52847	9.03176	9.41669	9.879	11.3097	11.1143	13.1592	12.8714	14.518	14.4508
	261.6	1.71569	1.88775	2.71692	2.57876	2.58522	3.03296	3.08008	4.83377	4.86011	6.19741	6.08322	7.23844	7.89047	9.48915	9.4386	8.02973	7.84243	9.41542	8.9442	9.3493	9.81498	11.2291	11.0278	13.0335	12.7241	14.3964	14.3445
	261.4	1.68107	1.86012	2.7216	2.58572	2.57287	2.99678	3.05757	4.80237	4.80567	6.15827	6.03376	7.15993	7.81907	9.40369	9.36123	7.94187	7.74684	9.34209	8.8578	9.26895	9.74589	11.1414	10.9379	12.911	12.5935	14.2565	14.1941
	261.2	1.65182	1.86307	2.69288	2.5671	2.54875	2.95806	3.05676	4.78604	4.78543	6.08364	5.95076	7.06982	7.72243	9.33491	9.28462	7.86059	7.6616	9.23371	8.76409	9.19002	9.67041	11.0271	10.8156	12.7498	12.4555	14.1329	14.0665
	261	1.61844	1.8465	2.68043	2.55868	2.51258	2.94618	3.07185	4.75592	4.74112	6.00506	5.8611	6.98039	7.64258	9.26388	9.20173	7.76188	7.60104	9.12684	8.67524	9.10448	9.60616	10.9046	10.6916	12.6001	12.3312	13.9747	13.9299
	260.8	1.59324	1.8225	2.68717	2.56513	2.50721	2.95858	3.07542	4.70988	4.68779	5.93044	5.78515	6.90242	7.56026	9.15551	9.08327	7.67936	7.53035	9.00886	8.57913	9.00247	9.51021	10.7839	10.574	12.4611	12.1879	13.8412	13.7922
	260.6	1.58176	1.81243	2.67137	2.54669	2.48593	2.94254	3.06982	4.65005	4.64008	5.86379	5.71417	6.81112	7.48009	9.07182	8.97178	7.60328	7.43828	8.92567	8.4895	8.90345	9.39344	10.6514	10.4576	12.2923	12.0383	13.6993	13.6379
	260.4	1.57733	1.78351	2.65024	2.53879	2.47204	2.93364	3.04483	4.60129	4.60061	5.82454	5.65896	6.72318	7.38525	8.97764	8.88495	7.52576	7.3528	8.82221	8.38594	8.8043	9.27685	10.5176	10.335	12.1459	11.9057	13.5436	13.4602
	260.2	1.5641	1.76279	2.63603	2.53379	2.45542	2.89988	3.0183	4.56455	4.56338	5.76742	5.60127	6.61645	7.26579	8.86545	8.77327	7.42502	7.25836	8.70882	8.28927	8.68972	9.16959	10.4284	10.2148	11.9759	11.7611	13.387	13.2936
	260	1.56748	1.7684	2.62616	2.51777	2.43631	2.86514	2.98361	4.49476	4.49155	5.69579	5.55101	6.51183	7.17775	8.7378	8.65011	7.32101	7.17532	8.60194	8.20795	8.57713	9.04299	10.2947	10.0743	11.8035	11.5884	13.2035	13.1098
	259.8	1.55155	1.74699	2.60547	2.49389	2.40903	2.82897	2.93359	4.44558	4.43145	5.61829	5.49122	6.41912	7.08142	8.62033	8.52728	7.21089	7.07999	8.49466	8.09234	8.43682	8.89211	10.1455	9.92616	11.6191	11.4199	12.9896	12.8858
	259.6	1.52647	1.74408	2.5822	2.47345	2.38617	2.79649	2.89358	4.39883	4.3788	5.53789	5.39874	6.34084	6.97498	8.4824	8.39737	7.13037	6.99934	8.37055	7.95437	8.28873	8.76048	9.98635	9.76632	11.4523	11.2523	12.767	12.6819
	259.4	1.51454	1.73074	2.56571	2.46455	2.34906	2.75724	2.86449	4.35058	4.32553	5.46923	5.33623	6.24235	6.84376	8.33971	8.25747	7.0481	6.91014	8.22161	7.81245	8.16578	8.63121	9.81395	9.60501	11.2918	11.0809	12.5485	12.4729
	259.2	1.50238	1.71916	2.53037	2.44386	2.33243	2.708	2.81301	4.30978	4.27482	5.4119	5.26027	6.15237	6.75053	8.21147	8.12495	6.9502	6.8303	8.09013	7.70479	8.04223	8.49042	9.66188	9.45766	11.1171	10.8901	12.3282	12.2614
	259	1.50062	1.71661	2.49049	2.40145	2.30338	2.66926	2.78357	4.24719	4.22916	5.33776	5.18414	6.0557	6.64735	8.09479	7.98498	6.84157	6.73402	7.95087	7.57351	7.8998	8.32895	9.48029	9.28354	10.909	10.6979	12.0921	12.0377
	258.8	1.47722	1.71047	2.44692	2.37141	2.27801	2.6435	2.76133	4.20037	4.1733	5.26167	5.10244	5.95609	6.54256	7.96642	7.84234	6.71694	6.61922	7.82498	7.41888	7.75548	8.16037	9.30511	9.10405	10.7165	10.5259	11.8679	11.8266
	258.6	1.44537	1.69295	2.40222	2.33846	2.24842	2.59648	2.74004	4.12568	4.10044	5.18478	5.02081	5.8548	6.43445	7.82364	7.70065	6.58332	6.49252	7.65931	7.25906	7.61187	8.00107	9.12472	8.91845	10.5179	10.3354	11.621	11.5793
	258.4	1.42248	1.68327	2.38294	2.33811	2.22427	2.52777	2.6858	4.04053	4.00832	5.10712	4.96002	5.72858	6.28471	7.66472	7.56138	6.46008	6.37106	7.50013	7.12404	7.46631	7.84343	8.92299	8.71522	10.3066	10.1308	11.3812	11.3385
	258.2	1.41034	1.66618	2.34397	2.3281	2.20246	2.47266	2.64204	3.96586	3.9395	5.01979	4.88272	5.59819	6.16447	7.51569	7.40896	6.32053	6.25239	7.33895	6.96736	7.34494	7.692	8.72813	8.52809	10.0921	9.90922	11.1209	11.0856
	258	1.38144	1.65079	2.29537	2.285	2.19026	2.44216	2.61443	3.88586	3.85767	4.92929	4.80972	5.49014	6.06057	7.36899	7.26305	6.15985	6.10599	7.17426	6.83172	7.18316	7.51178	8.54231	8.34754	9.86291	9.68539	10.8618	10.8125
	257.8	1.35365	1.59788	2.25394	2.25765	2.17166	2.41722	2.58799	3.79888	3.78627	4.81612	4.70082	5.38726	5.91049	7.21754	7.1159	6.01271	5.97087	7.03443	6.69026	7.01612	7.33909	8.35431	8.16758	9.62325	9.46633	10.6063	10.5345
	257.6	1.34995	1.56293	2.21264	2.22518	2.14792	2.35952	2.5394	3.69549	3.69596	4.67811	4.58174	5.26357	5.76872	7.05903	6.95004	5.85852	5.83183	6.85346	6.53525	6.84001	7.14964	8.1536	7.97602	9.38287	9.24597	10.3405	10.2714
	257.4	1.33262	1.5726	2.18934	2.2151	2.11619	2.33265	2.50106	3.59379	3.60116	4.56263	4.48546	5.11769	5.62107	6.88403	6.79169	5.71725	5.69203	6.66834	6.3652	6.6609	6.95625	7.94357	7.79045	9.15859	9.01994	10.0831	10.0077
	257.2	1.33689	1.6021	2.15964	2.20827	2.06349	2.27268	2.44161	3.52693	3.50221	4.46845	4.40272	4.97321	5.47957	6.70742	6.62903	5.58436	5.54873	6.4715	6.2161	6.53381	6.79617	7.75309	7.595	8.92933	8.76639	9.83341	9.76868
	257	1.33762	1.5907	2.12896	2.17909	2.03891	2.21927	2.38628	3.46155	3.42335	4.37483	4.29951	4.83393	5.32844	6.52917	6.44686	5.45254	5.40727	6.32085	6.07892	6.37378	6.62914	7.5352	7.38219	8.68996	8.53338	9.5422	9.47954
	256.8	1.30097	1.5588	2.07818	2.13937	2.01239	2.17486	2.3322	3.39827	3.3648	4.29273	4.19613	4.70168	5.18953	6.37021	6.26903	5.31101	5.26532	6.15223	5.93328	6.20013	6.47947	7.32221	7.18832	8.42553	8.28366	9.23781	9.16929
	256.6	1.25224	1.53157	2.05492	2.12756	1.96647	2.15584	2.30812	3.31449	3.28663	4.16756	4.06045	4.55065	5.03103	6.18338	6.0838	5.19202	5.13443	5.9689	5.7653	6.01515	6.29485	7.11017	6.97133	8.17038	8.02279	8.93201	8.8735
	256.4	1.22574	1.52115	1.99776	2.08671	1.92702	2.13982	2.27486	3.25129	3.20566	4.05855	3.95035	4.41377	4.88914	6.01133	5.89495	5.02759	4.98979	5.76895	5.56628	5.82515	6.08641	6.90215	6.75079	7.91085	7.76242	8.62768	8.57133
	256.2	1.21644	1.52173	1.9623	2.04957	1.88873	2.08867	2.22238	3.18273	3.12709	3.95257	3.85127	4.2757	4.74293	5.83017	5.72214	4.87445	4.84629	5.59249	5.38534	5.61994	5.87814	6.67448	6.5049	7.64366	7.49624	8.32692	8.27174
	256	1.20954	1.52939	1.93802	2.02093	1.86475	2.03608	2.16651	3.09335	3.05473	3.81928	3.7369	4.15199	4.60732	5.62508	5.53289	4.7061	4.69356	5.39591	5.19293	5.40873	5.67195	6.43437	6.25837	7.39408	7.24509	8.04963	7.97941
	255.8	1.18596	1.52419	1.91946	1.99736	1.85144	1.98751	2.11422	3.01804	2.97832	3.68394	3.61545	4.02113	4.46647	5.44352	5.32965	4.53419	4.52534	5.17868	4.98064	5.21042	5.46047	6.20561	6.0304	7.13814	7.00064	7.7498	7.69078
	255.6	1.17758	1.48675	1.8789	1.94692	1.82144	1.89708	2.02608	2.9454	2.89365	3.56485	3.48399	3.89483	4.33276	5.2665	5.12856	4.37685	4.36419	4.99235	4.80146	5.00859	5.27184	5.98495	5.78838	6.86526	6.74693	7.43817	7.38639
	255.4	1.16036	1.48096	1.82826	1.89081	1.77413	1.86806	1.98903	2.87624	2.7959	3.4433	3.36262	3.78028	4.18563	5.05771	4.94491	4.19078	4.20263	4.81052	4.61064	4.80776	5.07419	5.74362	5.55664	6.59354	6.45739	7.16685	7.1119
	255.2	1.11714	1.44497	1.77019	1.82633	1.70997	1.81706	1.95421	2.79034	2.71256	3.3332	3.26654	3.65735	4.03103	4.84456	4.73316	4.03229	4.05621	4.60064	4.43534	4.61161	4.87951	5.5404	5.35853	6.32677	6.16108	6.85322	6.7988
	255	1.08577	1.41847	1.73208	1.80271	1.65244	1.77088	1.91677	2.70965	2.62268	3.23315	3.18369	3.50523	3.84584	4.6411	4.53336	3.87959	3.89979	4.38668	4.21904	4.42248	4.68654	5.29315	5.12923	6.04791	5.893	6.52933	6.50166
	254.8	1.04429	1.3754	1.6926	1.74851	1.61506	1.71952	1.84628	2.61323	2.54523	3.10959	3.07622	3.36782	3.67236	4.45452	4.33504	3.70421	3.7339	4.21067	4.05467	4.21091	4.46685	5.03263	4.87706	5.80099	5.65454	6.21191	6.18935
	254.6	1.03946	1.36422	1.629	1.68704	1.56972	1.69191	1.81147	2.50645	2.45535	2.97372	2.9504	3.23935	3.49529	4.25471	4.13599	3.5152	3.56763	4.00399	3.86654	3.99793	4.25302	4.77209	4.61397	5.54891	5.40831	5.90901	5.88517
	254.4	1.03733	1.33429	1.58557	1.64238	1.52388	1.64621	1.74601	2.41966	2.36112	2.86246	2.86486	3.11443	3.3486	4.03869	3.93172	3.33099	3.41011	3.82004	3.69418	3.80356	4.05466	4.52117	4.37045	5.28462	5.14269	5.58899	5.56152
	254.2	1.02438	1.32421	1.54585	1.59209	1.50073	1.59036	1.68291	2.31829	2.27314	2.74911	2.77205	2.97537	3.18913	3.8338	3.73299	3.1634	3.2363	3.62805	3.51834	3.61356	3.84484	4.27726	4.12416	5.01868	4.86743	5.29948	5.26182
	254	1.02189	1.33013	1.48545	1.54531	1.45663	1.51559	1.63049	2.20104	2.17748	2.63525	2.65429	2.82679	3.03523	3.64725	3.5442	2.97563	3.05772	3.42836	3.30344	3.41816	3.6315	4.05255	3.89719	4.74985	4.60396	4.9718	4.9543
	253.8	0.980108	1.32527	1.42806	1.51073	1.41832	1.43951	1.54123	2.08854	2.08011	2.54051	2.55022	2.67626	2.87976	3.46488	3.36734	2.8119	2.89824	3.20338	3.07142	3.22617	3.43593	3.82881	3.66556	4.45681	4.32978	4.63454	4.63515
	253.6	0.942122	1.32353	1.36689	1.4593	1.40167	1.36927	1.48876	1.99723	1.96778	2.41008	2.4237	2.52805	2.7057	3.25702	3.14756	2.64685	2.72918	2.98929	2.88201	3.03152	3.22506	3.61993	3.45521	4.16397	4.04966	4.29543	4.31425
	253.4	0.921047	1.31536	1.32419	1.43622	1.38577	1.31986	1.42528	1.90481	1.86768	2.27526	2.2884	2.40625	2.5734	3.04829	2.93328	2.47968	2.56385	2.80761	2.69851	2.83817	3.00908	3.35067	3.20558	3.85832	3.73701	3.97192	4.00015
	253.2	0.868452	1.27226	1.2687	1.39294	1.36112	1.27893	1.36537	1.82386	1.78078	2.12726	2.13217	2.28749	2.41797	2.83879	2.71892	2.34441	2.39603	2.61054	2.49932	2.65134	2.79794	3.12775	2.98801	3.56313	3.45252	3.669	3.69648
	253	0.84925	1.2509	1.2017	1.36378	1.33199	1.2181	1.32017	1.72228	1.69059	1.99725	2.00088	2.1487	2.24516	2.62283	2.51305	2.1929	2.22221	2.41633	2.32462	2.4632	2.6019	2.88051	2.74831	3.28361	3.1888	3.36114	3.40308
	252.8	0.834297	1.21031	1.14261	1.35243	1.2915	1.15917	1.26781	1.63827	1.61225	1.87359	1.88925	1.97822	2.07256	2.42337	2.32787	2.03996	2.06538	2.20735	2.15058	2.2801	2.40231	2.64177	2.51769	3.02271	2.92198	3.05346	3.10407
	252.6	0.817124	1.18107	1.08282	1.29494	1.27122	1.121	1.21917	1.54904	1.51703	1.75538	1.77456	1.84051	1.92095	2.25137	2.14051	1.88629	1.89377	2.02043	1.97346	2.10157	2.21002	2.44381	2.31314	2.75275	2.65364	2.75327	2.8124
	252.4	0.778324	1.14014	1.02764	1.22917	1.22695	1.0895	1.18259	1.45073	1.42604	1.63769	1.67774	1.71384	1.77088	2.05095	1.92666	1.71887	1.73112	1.82105	1.79013	1.90291	2.01827	2.22101	2.08878	2.44096	2.37238	2.45552	2.52254
	252.2	0.720004	1.11154	0.998645	1.18957	1.19015	1.05357	1.13436	1.34458	1.29711	1.51565	1.56589	1.57271	1.61069	1.83709	1.72614	1.5521	1.54741	1.6129	1.60484	1.72807	1.83598	2.02501	1.89452	2.18808	2.1136	2.16906	2.24207
	252	0.67773	1.08314	0.949912	1.16698	1.15321	0.987342	1.06376	1.23321	1.19753	1.41547	1.45143	1.43708	1.47414	1.66	1.55876	1.38517	1.36997	1.40333	1.42635	1.54356	1.62431	1.79243	1.67297	1.90791	1.83741	1.86872	1.94185
	251.8	0.670364	1.0536	0.92137	1.14913	1.12212	0.937378	0.977252	1.11979	1.07955	1.29721	1.33717	1.29854	1.31676	1.45735	1.36539	1.24695	1.21206	1.21146	1.25234	1.37098	1.43087	1.55787	1.45255	1.60211	1.5604	1.57037	1.65155
	251.6	0.655461	1.02561	0.856238	1.09923	1.10162	0.872465	0.913232	1.03924	0.993536	1.19087	1.21869	1.17569	1.18667	1.25196	1.15605	1.09257	1.06812	1.02489	1.09948	1.18458	1.24918	1.34394	1.23605	1.33828	1.29003	1.26032	1.35066
	251.4	0.624514	0.999385	0.818882	1.06726	1.05144	0.801638	0.848497	0.935796	0.887235	1.0546	1.07729	1.04492	1.03004	1.05151	0.95095	0.946552	0.909706	0.824521	0.924297	0.991698	1.05541	1.14211	1.02022	1.06131	1.03021	0.975025	1.07268
	251.2	0.590498	0.96174	0.776908	1.03717	1.01062	0.753534	0.802853	0.842322	0.813207	0.909796	0.9375	0.880772	0.861006	0.860071	0.754434	0.826509	0.783238	0.629937	0.738796	0.827101	0.88308	0.938435	0.808899	0.824037	0.775141	0.714729	0.822224
	251	0.551085	0.938559	0.715227	0.987337	0.969482	0.71098	0.761955	0.75246	0.722655	0.797346	0.818324	0.721138	0.717309	0.662266	0.546311	0.684889	0.645198	0.426046	0.550324	0.651575	0.684382	0.718768	0.589965	0.586809	0.519381	0.453034	0.568802
	250.8	0.515013	0.911242	0.642604	0.923991	0.923239	0.667457	0.734216	0.680458	0.649617	0.67754	0.717169	0.593004	0.566379	0.504137	0.367793	0.55612	0.51822	0.273774	0.409428	0.465898	0.494674	0.516087	0.391301	0.346591	0.278863	0.195622	0.318457
	250.6	0.499646	0.875721	0.569832	0.864271	0.867606	0.634664	0.707047	0.590132	0.559237	0.566312	0.623074	0.476289	0.438213	0.330268	0.200175	0.415825	0.378228	0.114846	0.266189	0.269639	0.314629	0.294845	0.173778	0.106901	0.0490489	-0.0713701	0.0690122
	250.4	0.464376	0.842511	0.497724	0.829277	0.844581	0.622426	0.668927	0.490574	0.471833	0.46222	0.524489	0.352795	0.302818	0.156443	0.0295901	0.265092	0.232049	-0.05194	0.0922585	0.0827346	0.148081	0.0821333	-0.0295467	-0.133585	-0.16945	-0.322817	-0.205375
	250.2	0.41964	0.804125	0.429607	0.784683	0.797396	0.580464	0.614385	0.377563	0.387101	0.359483	0.433731	0.223466	0.154717	-0.0137377	-0.13284	0.127769	0.0962453	-0.226108	-0.0919695	-0.0707135	-0.0197043	-0.106493	-0.229921	-0.349463	-0.391858	-0.546629	-0.428305
	250	0.392519	0.765875	0.388662	0.76427	0.769701	0.538759	0.578443	0.239171	0.273218	0.264632	0.352675	0.0749292	0.00789833	-0.153503	-0.276462	-0.0210166	-0.0445595	-0.393427	-0.25479	-0.225176	-0.222801	-0.295166	-0.435973	-0.567947	-0.588265	-0.761379	-0.6319
	249.8	0.388937	0.722631	0.341279	0.728528	0.764771	0.486611	0.516593	0.138466	0.17608	0.184112	0.267847	-0.027317	-0.122858	-0.309811	-0.428189	-0.177548	-0.194872	-0.547834	-0.411282	-0.376819	-0.396277	-0.467064	-0.609335	-0.789403	-0.781328	-0.980146	-0.840131
	249.6	0.353385	0.692865	0.303215	0.723684	0.748751	0.416449	0.454907	0.0461807	0.0856361	0.0731268	0.171508	-0.176183	-0.270144	-0.460719	-0.571034	-0.286214	-0.332546	-0.701463	-0.56948	-0.552209	-0.56275	-0.647316	-0.784719	-1.01864	-0.989212	-1.1884	-1.03756
	249.4	0.298445	0.639205	0.252519	0.708774	0.735456	0.341891	0.418293	-0.0316668	0.00798798	-0.0161085	0.0708818	-0.298206	-0.404469	-0.603329	-0.730582	-0.413336	-0.478392	-0.852903	-0.688791	-0.683855	-0.710308	-0.821493	-0.940882	-1.20585	-1.17206	-1.39616	-1.25658
	249.2	0.250834	0.593431	0.199285	0.693146	0.716221	0.285867	0.354079	-0.120057	-0.0861807	-0.0941916	-0.013134	-0.430217	-0.53311	-0.720754	-0.862731	-0.525599	-0.590365	-1.00082	-0.818362	-0.792057	-0.839272	-0.985678	-1.10327	-1.40214	-1.36793	-1.6174	-1.47391
	249	0.243598	0.5654	0.137894	0.669744	0.66425	0.222635	0.290542	-0.194256	-0.158664	-0.173635	-0.09482	-0.537826	-0.644979	-0.842275	-0.96953	-0.630771	-0.701801	-1.12512	-0.937789	-0.919103	-0.970766	-1.13969	-1.25318	-1.59135	-1.55227	-1.81944	-1.68248
	248.8	0.205041	0.525713	0.0811615	0.654078	0.615835	0.190913	0.263245	-0.293071	-0.238209	-0.250315	-0.179497	-0.635223	-0.760063	-0.973627	-1.10748	-0.748916	-0.835308	-1.25239	-1.08304	-1.05926	-1.11313	-1.29	-1.39504	-1.76291	-1.72893	-2.00734	-1.86924
	248.6	0.192498	0.499244	0.00713921	0.635835	0.60546	0.139483	0.219012	-0.384213	-0.32227	-0.350631	-0.286316	-0.753338	-0.876272	-1.11749	-1.26118	-0.845164	-0.931816	-1.40879	-1.21565	-1.21204	-1.26683	-1.41227	-1.53576	-1.95032	-1.89192	-2.19927	-2.05573
	248.4	0.17997	0.486699	-0.047204	0.63921	0.587572	0.102322	0.17244	-0.488873	-0.431978	-0.451416	-0.38542	-0.870633	-0.970512	-1.24734	-1.3854	-0.938156	-1.04886	-1.49585	-1.326	-1.33255	-1.38962	-1.55936	-1.68524	-2.11526	-2.03785	-2.3904	-2.24053
	248.2	0.171756	0.482573	-0.108572	0.599713	0.568807	0.0368242	0.110594	-0.584026	-0.516548	-0.542014	-0.4907	-0.978885	-1.05227	-1.35432	-1.48673	-1.03176	-1.14284	-1.58544	-1.42391	-1.45	-1.50962	-1.69491	-1.80474	-2.26414	-2.19101	-2.57496	-2.41612
	248	0.149921	0.447599	-0.181828	0.558968	0.543999	0.0180054	0.0723228	-0.64961	-0.59717	-0.625081	-0.573776	-1.05743	-1.12294	-1.46246	-1.604	-1.11088	-1.24211	-1.71333	-1.5519	-1.55159	-1.59727	-1.8453	-1.94305	-2.41056	-2.33963	-2.75409	-2.56978
	247.8	0.122606	0.438512	-0.229668	0.542339	0.539291	-0.0359745	0.00543976	-0.711718	-0.64881	-0.692587	-0.634362	-1.16688	-1.22443	-1.57245	-1.71409	-1.17911	-1.31915	-1.82264	-1.66822	-1.6473	-1.71123	-1.95441	-2.07303	-2.56311	-2.49601	-2.9203	-2.70895
	247.6	0.0564137	0.384517	-0.274634	0.535084	0.516182	-0.0861654	-0.0286884	-0.79604	-0.723043	-0.775397	-0.714081	-1.27893	-1.31873	-1.6522	-1.80549	-1.2491	-1.39242	-1.90882	-1.77493	-1.76311	-1.83593	-2.04057	-2.16946	-2.71359	-2.63877	-3.08462	-2.85308
	247.4	0.0121031	0.320066	-0.344543	0.533048	0.463163	-0.138436	-0.0917654	-0.871217	-0.803492	-0.837495	-0.791507	-1.35551	-1.42201	-1.76416	-1.92512	-1.31278	-1.46034	-2.00855	-1.88133	-1.885	-1.94979	-2.14667	-2.26945	-2.83937	-2.7801	-3.24033	-3.00492
	247.2	-0.0458384	0.247704	-0.400352	0.531699	0.417233	-0.168227	-0.132623	-0.916238	-0.8951	-0.879776	-0.821167	-1.44073	-1.51819	-1.85978	-2.01076	-1.36498	-1.53654	-2.11004	-1.95208	-2.0032	-2.05635	-2.27832	-2.37315	-2.96619	-2.89198	-3.37375	-3.15412
	247	-0.0732746	0.179052	-0.435338	0.564686	0.393351	-0.172503	-0.142993	-0.965259	-0.956994	-0.949594	-0.891872	-1.54864	-1.62844	-1.97798	-2.13385	-1.45622	-1.62289	-2.20579	-2.00859	-2.10572	-2.1821	-2.37363	-2.47164	-3.09293	-3.01168	-3.50405	-3.28509
	246.8	-0.102378	0.134432	-0.454887	0.593803	0.378427	-0.193357	-0.178629	-1.05478	-1.0164	-1.00595	-0.938416	-1.65062	-1.75345	-2.05776	-2.1957	-1.56468	-1.70657	-2.28645	-2.09553	-2.21757	-2.28446	-2.48683	-2.60454	-3.21705	-3.12881	-3.63913	-3.42876
	246.6	-0.156372	0.09235	-0.522966	0.571554	0.370041	-0.214369	-0.222275	-1.1379	-1.10718	-1.04609	-0.984472	-1.76673	-1.85607	-2.13659	-2.26141	-1.6442	-1.7794	-2.40153	-2.19274	-2.31872	-2.36605	-2.57731	-2.69048	-3.28222	-3.19714	-3.7978	-3.55955
	246.4	-0.177328	0.063055	-0.578291	0.559589	0.364365	-0.273678	-0.263096	-1.2	-1.17367	-1.0687	-1.02606	-1.8888	-1.97435	-2.20176	-2.35729	-1.72372	-1.85663	-2.50982	-2.2843	-2.40114	-2.43834	-2.66296	-2.76946	-3.34363	-3.26122	-3.91921	-3.66717
	246.2	-0.220892	0.0314522	-0.605869	0.555786	0.331377	-0.336399	-0.344793	-1.2628	-1.24781	-1.087	-1.05776	-1.98476	-2.05225	-2.27866	-2.45948	-1.78438	-1.91485	-2.61869	-2.37355	-2.44897	-2.48771	-2.76119	-2.86886	-3.44551	-3.35475	-4.02065	-3.74889
	246	-0.240602	0.0131378	-0.636604	0.558727	0.297398	-0.372517	-0.402836	-1.37343	-1.34759	-1.13387	-1.10812	-2.05295	-2.11642	-2.35922	-2.55239	-1.8469	-1.9853	-2.68858	-2.418	-2.50928	-2.53682	-2.84236	-2.96537	-3.5564	-3.4477	-4.11354	-3.84782
	245.8	-0.252548	0.0112705	-0.66917	0.591787	0.302073	-0.459314	-0.481825	-1.44975	-1.4278	-1.1946	-1.14361	-2.12525	-2.18825	-2.43494	-2.63485	-1.89043	-2.01298	-2.75782	-2.47798	-2.58004	-2.60308	-2.92601	-3.03383	-3.61864	-3.49376	-4.19881	-3.9334
	245.6	-0.273489	0.00709152	-0.713776	0.648201	0.292974	-0.518953	-0.540161	-1.51966	-1.49915	-1.22686	-1.17118	-2.19392	-2.26713	-2.48579	-2.68396	-1.9343	-2.07936	-2.82912	-2.5537	-2.64761	-2.66803	-3.00163	-3.10511	-3.6693	-3.55849	-4.2869	-4.02509
	245.4	-0.281031	-0.0299835	-0.768532	0.665218	0.265272	-0.563175	-0.590551	-1.54803	-1.53445	-1.25988	-1.19817	-2.2611	-2.35146	-2.54377	-2.73405	-1.95791	-2.11062	-2.87591	-2.62069	-2.72288	-2.75938	-3.08457	-3.18743	-3.71422	-3.61253	-4.39822	-4.13056
	245.2	-0.282187	-0.0441704	-0.784039	0.686405	0.255941	-0.60005	-0.628448	-1.62077	-1.6062	-1.32833	-1.22716	-2.35232	-2.46026	-2.62182	-2.81167	-1.99137	-2.1338	-2.93344	-2.67804	-2.76592	-2.79209	-3.1388	-3.24142	-3.77017	-3.65327	-4.45432	-4.18857
	245	-0.306664	-0.0543804	-0.807768	0.721292	0.257673	-0.612137	-0.627676	-1.6771	-1.64821	-1.37283	-1.25608	-2.38617	-2.50857	-2.69083	-2.86545	-2.04904	-2.1808	-2.97599	-2.71317	-2.82938	-2.87689	-3.18682	-3.29981	-3.79281	-3.6823	-4.5251	-4.24507
	244.8	-0.343382	-0.077343	-0.831533	0.758869	0.241585	-0.6276	-0.634487	-1.73221	-1.70038	-1.44064	-1.30806	-2.46845	-2.58586	-2.72569	-2.90174	-2.11896	-2.24009	-3.03338	-2.78938	-2.87415	-2.92529	-3.2344	-3.33955	-3.84321	-3.73678	-4.58545	-4.29568
	244.6	-0.368427	-0.114481	-0.855137	0.81045	0.258987	-0.65008	-0.642477	-1.80164	-1.75366	-1.44065	-1.30432	-2.53912	-2.66342	-2.75489	-2.94693	-2.16971	-2.28463	-3.07237	-2.83296	-2.90171	-2.97336	-3.27195	-3.38632	-3.88419	-3.79713	-4.64674	-4.34103
	244.4	-0.433914	-0.16374	-0.903362	0.852839	0.268526	-0.680458	-0.651022	-1.87344	-1.84273	-1.43535	-1.28662	-2.57912	-2.6996	-2.8125	-2.98762	-2.2256	-2.33879	-3.10855	-2.87393	-2.94529	-3.01904	-3.29415	-3.42149	-3.95015	-3.83251	-4.72159	-4.39127
	244.2	-0.457249	-0.196384	-0.981188	0.884777	0.287304	-0.708277	-0.664862	-1.9411	-1.93109	-1.45233	-1.30245	-2.62038	-2.73768	-2.83158	-3.01157	-2.23603	-2.35557	-3.14936	-2.91593	-2.99379	-3.04867	-3.33736	-3.49021	-3.9957	-3.87374	-4.79146	-4.43409
	244	-0.481062	-0.216171	-1.04221	0.934023	0.325222	-0.751108	-0.690266	-2.01004	-1.99307	-1.49118	-1.36439	-2.67147	-2.78048	-2.87131	-3.0393	-2.29475	-2.41874	-3.16357	-2.93377	-3.04439	-3.08923	-3.39051	-3.53853	-4.02169	-3.90996	-4.82896	-4.43769
	243.8	-0.539938	-0.270325	-1.08746	0.99645	0.349022	-0.786243	-0.722881	-2.05708	-2.03742	-1.48089	-1.38714	-2.72799	-2.82862	-2.90401	-3.09496	-2.3255	-2.44887	-3.18872	-2.9866	-3.07032	-3.11224	-3.3935	-3.55508	-4.06634	-3.96234	-4.88424	-4.48309
	243.6	-0.583607	-0.287346	-1.10921	1.06963	0.348351	-0.800953	-0.703243	-2.1294	-2.08945	-1.50012	-1.41497	-2.77559	-2.86372	-2.95721	-3.16642	-2.3462	-2.47429	-3.21119	-3.00707	-3.08718	-3.09871	-3.39448	-3.57956	-4.07125	-3.97771	-4.94911	-4.49951
	243.4	-0.63438	-0.325371	-1.1515	1.14561	0.340179	-0.8153	-0.698647	-2.15264	-2.11565	-1.49879	-1.4287	-2.81503	-2.87965	-2.99115	-3.2132	-2.38208	-2.49228	-3.29129	-3.0489	-3.09497	-3.11274	-3.40074	-3.6008	-4.08314	-3.97366	-5.00244	-4.52012
	243.2	-0.636662	-0.32428	-1.21688	1.23522	0.332176	-0.846241	-0.712795	-2.17982	-2.14997	-1.5477	-1.47181	-2.83908	-2.89667	-3.04883	-3.28033	-2.3907	-2.51858	-3.35326	-3.08247	-3.08944	-3.11835	-3.40888	-3.60575	-4.09819	-4.00605	-5.05687	-4.56385
	243	-0.64061	-0.295345	-1.30766	1.3256	0.328888	-0.898827	-0.748829	-2.21066	-2.19178	-1.5632	-1.48379	-2.89558	-2.94196	-3.05613	-3.26395	-2.41707	-2.50362	-3.4176	-3.10828	-3.07024	-3.10447	-3.4384	-3.63696	-4.0929	-4.04148	-5.07494	-4.5914
	242.8	-0.669163	-0.319485	-1.38008	1.42326	0.352283	-0.951813	-0.78149	-2.25501	-2.21402	-1.57525	-1.49249	-2.91316	-2.98049	-3.10141	-3.28561	-2.44373	-2.51244	-3.43168	-3.12202	-3.03838	-3.09055	-3.43185	-3.66183	-4.09092	-4.05245	-5.0896	-4.59018
	242.6	-0.665936	-0.354389	-1.42633	1.55799	0.37429	-0.977745	-0.806431	-2.34296	-2.27143	-1.56105	-1.49537	-2.94224	-3.01938	-3.13944	-3.31221	-2.47485	-2.53123	-3.4553	-3.14418	-3.02507	-3.06462	-3.43895	-3.68007	-4.06535	-4.03455	-5.09484	-4.55488
	242.4	-0.68465	-0.388649	-1.50035	1.66987	0.405437	-0.971085	-0.7981	-2.3796	-2.29568	-1.56084	-1.52261	-2.92746	-3.01564	-3.16545	-3.34125	-2.51536	-2.61012	-3.45543	-3.12248	-3.00976	-3.04253	-3.44228	-3.67498	-4.05477	-4.0145	-5.11679	-4.52823
	242.2	-0.716663	-0.400288	-1.55064	1.8221	0.426399	-0.961304	-0.774769	-2.39831	-2.32923	-1.54841	-1.51461	-2.96156	-3.06422	-3.22217	-3.40898	-2.56579	-2.64974	-3.47224	-3.15175	-2.97047	-3.01818	-3.46356	-3.6884	-4.06876	-4.01603	-5.12689	-4.52083
	242	-0.749912	-0.401672	-1.61098	1.99251	0.461643	-0.992405	-0.784943	-2.43598	-2.36069	-1.50598	-1.47851	-2.99409	-3.07754	-3.2212	-3.42353	-2.58969	-2.66035	-3.453	-3.12808	-2.94012	-2.95773	-3.45415	-3.70008	-4.07991	-4.02723	-5.12284	-4.49919
	241.8	-0.793751	-0.436535	-1.64968	2.18554	0.480381	-1.01282	-0.811653	-2.51488	-2.4255	-1.47396	-1.44845	-3.05966	-3.13887	-3.19662	-3.38909	-2.58398	-2.6531	-3.38378	-3.10418	-2.89305	-2.88239	-3.49363	-3.7319	-4.04939	-3.99834	-5.12433	-4.47094
	241.6	-0.801479	-0.474327	-1.7189	2.37061	0.524776	-1.03788	-0.820442	-2.59047	-2.43559	-1.41217	-1.3837	-3.12239	-3.20111	-3.19687	-3.40813	-2.59424	-2.65742	-3.37811	-3.11267	-2.8236	-2.80135	-3.47007	-3.72603	-4.03146	-3.98592	-5.10052	-4.42692
	241.4	-0.842457	-0.518139	-1.76244	2.59589	0.562054	-1.06255	-0.816593	-2.64774	-2.45666	-1.40448	-1.36847	-3.16689	-3.2652	-3.22791	-3.43796	-2.60983	-2.66889	-3.37168	-3.1118	-2.81307	-2.75745	-3.43101	-3.71955	-4.00827	-3.94307	-5.07936	-4.41198
	241.2	-0.878372	-0.53051	-1.76741	2.88076	0.593658	-1.11008	-0.813286	-2.73449	-2.52243	-1.39594	-1.33168	-3.19001	-3.26291	-3.20971	-3.42339	-2.62627	-2.68011	-3.38703	-3.13058	-2.82985	-2.7877	-3.38119	-3.73026	-3.96028	-3.89822	-5.07435	-4.41748
	241	-0.905155	-0.547859	-1.80773	3.19573	0.653362	-1.11229	-0.78656	-2.82618	-2.58278	-1.40553	-1.33641	-3.16381	-3.23291	-3.15953	-3.4131	-2.62952	-2.65962	-3.41263	-3.16297	-2.81971	-2.81087	-3.33356	-3.69587	-3.92775	-3.87486	-5.02452	-4.37096
	240.8	-0.949604	-0.548615	-1.88708	3.49551	0.703007	-1.13463	-0.830063	-2.89417	-2.62427	-1.35503	-1.2795	-3.17476	-3.24541	-3.15855	-3.39985	-2.62813	-2.6719	-3.40631	-3.16463	-2.79572	-2.78141	-3.31536	-3.68299	-3.8652	-3.819	-5.01546	-4.31246
	240.6	-0.962444	-0.526234	-1.90951	3.8607	0.797337	-1.12532	-0.817764	-2.96749	-2.68058	-1.32934	-1.26167	-3.16609	-3.22868	-3.16437	-3.34938	-2.6195	-2.65795	-3.37341	-3.13877	-2.76886	-2.75918	-3.2846	-3.63524	-3.83183	-3.75492	-5.0195	-4.28696
	240.4	-0.987312	-0.533005	-1.95155	4.30288	0.912109	-1.13955	-0.8293	-3.04281	-2.70525	-1.3083	-1.25799	-3.19638	-3.27538	-3.19126	-3.3615	-2.58994	-2.5996	-3.307	-3.07474	-2.71849	-2.71457	-3.27159	-3.6599	-3.80347	-3.71322	-5.006	-4.23458
	240.2	-1.0159	-0.508911	-2.02826	4.72964	0.969032	-1.21336	-0.881546	-3.16105	-2.79288	-1.26579	-1.23972	-3.22224	-3.29137	-3.15199	-3.34077	-2.53016	-2.54778	-3.28035	-3.06461	-2.66208	-2.67183	-3.27012	-3.65582	-3.68605	-3.6548	-5.00942	-4.20146
	240	-1.09856	-0.540512	-2.11572	5.23281	0.990692	-1.22585	-0.903572	-3.18681	-2.79615	-1.31477	-1.25884	-3.18613	-3.20791	-3.1285	-3.379	-2.5247	-2.5552	-3.2513	-3.0391	-2.60071	-2.62627	-3.23133	-3.58736	-3.56666	-3.54719	-4.88434	-4.04964
	239.8	-1.10215	-0.562874	-2.17501	5.79548	1.07285	-1.26518	-0.888435	-3.22084	-2.8023	-1.28764	-1.1274	-3.19857	-3.21702	-3.12584	-3.35519	-2.5003	-2.54858	-3.21303	-3.02191	-2.57766	-2.62321	-3.18001	-3.53252	-3.51828	-3.50105	-4.78561	-3.94859
	239.6	-1.09289	-0.563286	-2.27621	6.42741	1.19832	-1.28226	-0.885994	-3.30322	-2.87833	-1.25066	-1.04337	-3.20164	-3.18207	-3.14411	-3.30522	-2.48184	-2.50867	-3.13208	-2.95169	-2.55556	-2.62466	-3.15127	-3.54868	-3.47387	-3.42085	-4.72939	-3.84433
	239.4	-1.10984	-0.597633	-2.30556	7.15407	1.30616	-1.21532	-0.805237	-3.34676	-2.90131	-1.21339	-0.991165	-3.23636	-3.2036	-3.12578	-3.29427	-2.44456	-2.47798	-3.07268	-2.87418	-2.54609	-2.58865	-3.12082	-3.5622	-3.42362	-3.3418	-4.6502	-3.76043
	239.2	-1.10064	-0.576057	-2.3004	8.00736	1.40173	-1.15639	-0.755959	-3.29359	-2.89468	-1.19917	-0.922432	-3.26933	-3.20145	-3.1077	-3.26212	-2.44335	-2.44873	-3.02307	-2.83614	-2.52114	-2.52431	-3.06849	-3.5706	-3.38303	-3.25507	-4.58829	-3.69519
	239	-1.12693	-0.592697	-2.38683	8.91814	1.41203	-1.13502	-0.756844	-3.32544	-2.90714	-1.1326	-0.836685	-3.27557	-3.21957	-3.15718	-3.28462	-2.46777	-2.51322	-2.99109	-2.80238	-2.51392	-2.51443	-2.97113	-3.50085	-3.3541	-3.20016	-4.54694	-3.64472
	238.8	-1.15148	-0.608078	-2.47302	9.86054	1.42931	-1.14942	-0.724472	-3.399	-2.97331	-1.15714	-0.841637	-3.2992	-3.27402	-3.21155	-3.337	-2.44092	-2.4779	-2.98097	-2.76569	-2.50645	-2.50102	-2.91995	-3.44035	-3.27755	-3.13481	-4.48047	-3.61314
	238.6	-1.32395	-0.693398	-2.56281	10.9596	1.53413	-1.11559	-0.679558	-3.48995	-3.05572	-1.13074	-0.891663	-3.28606	-3.25504	-3.13995	-3.29668	-2.33316	-2.31577	-2.94572	-2.71033	-2.46299	-2.43443	-2.8164	-3.35783	-3.23047	-3.10438	-4.43805	-3.51406
	238.4	-1.42991	-0.777962	-2.59819	12.1821	1.60802	-1.08519	-0.593681	-3.49664	-3.03645	-1.00056	-0.795128	-3.31936	-3.26888	-3.15354	-3.27215	-2.26331	-2.29141	-2.95699	-2.68611	-2.44039	-2.38847	-2.66421	-3.31815	-3.19162	-3.11046	-4.28368	-3.34578
	238.2	-1.50266	-0.810974	-2.69392	13.5034	1.70104	-1.14237	-0.595657	-3.58133	-3.09161	-0.905083	-0.747803	-3.43378	-3.36289	-3.16238	-3.34392	-2.14856	-2.18827	-2.96566	-2.72198	-2.37979	-2.25587	-2.59464	-3.32995	-3.10722	-3.08587	-4.17081	-3.23025
	238	-1.55451	-0.895386	-2.7844	14.9542	1.83239	-1.14089	-0.600945	-3.67278	-3.08717	-0.733864	-0.626106	-3.44322	-3.36754	-3.1249	-3.34879	-2.05713	-2.06657	-2.9139	-2.72499	-2.3793	-2.22118	-2.55439	-3.32312	-3.0325	-3.01257	-4.12289	-3.16054
	237.8	-1.61615	-0.922813	-2.85361	16.6142	1.96059	-1.14124	-0.569649	-3.73817	-3.11919	-0.660904	-0.579903	-3.42425	-3.3625	-3.18732	-3.36857	-1.9823	-1.98847	-2.82607	-2.63929	-2.36765	-2.14519	-2.48383	-3.34321	-3.00016	-2.92303	-4.0525	-3.15709
	237.6	-1.70332	-0.987419	-2.95184	18.4088	1.99478	-1.16324	-0.5728	-3.73976	-3.07693	-0.530403	-0.530731	-3.46897	-3.42384	-3.23423	-3.434	-1.88921	-1.94846	-2.81811	-2.62646	-2.40192	-2.13164	-2.37321	-3.28697	-2.883	-2.84933	-3.99419	-3.10211
	237.4	-1.83683	-1.08568	-2.87398	20.4345	1.99718	-1.16845	-0.623451	-3.71385	-3.11259	-0.406395	-0.446114	-3.43437	-3.44299	-3.21015	-3.50488	-1.88202	-1.97019	-2.76692	-2.63541	-2.43444	-2.16167	-2.25685	-3.1951	-2.85236	-2.7318	-3.92203	-2.99261
	237.2	-1.88488	-1.17238	-2.88608	22.6739	2.07235	-1.1297	-0.611404	-3.75829	-3.16012	-0.241089	-0.32357	-3.53596	-3.53429	-3.13616	-3.49931	-1.83723	-1.90228	-2.71296	-2.62767	-2.36559	-2.01727	-2.26799	-3.21181	-2.85358	-2.68369	-3.85963	-2.95843
	237	-1.92838	-1.07324	-2.93424	25.0677	2.12114	-1.06437	-0.472908	-3.74545	-3.17424	-0.0678024	-0.165833	-3.57693	-3.5981	-3.06857	-3.45907	-1.7581	-1.81028	-2.73026	-2.60413	-2.26793	-1.91407	-2.24002	-3.21387	-2.7625	-2.58868	-3.63866	-2.78416
	236.8	-2.0244	-1.16955	-3.07767	27.5522	2.29606	-1.12628	-0.533142	-3.76208	-3.20779	0.00592804	-0.129448	-3.4882	-3.52126	-3.11687	-3.46922	-1.68236	-1.70074	-2.71519	-2.59928	-2.08028	-1.86986	-2.17286	-3.19834	-2.66211	-2.46554	-3.45199	-2.58501
	236.6	-2.03889	-1.22476	-3.1116	30.3349	2.43881	-1.07391	-0.525375	-3.71973	-3.13602	0.0352631	-0.0909424	-3.33793	-3.41496	-3.13354	-3.50124	-1.64968	-1.57893	-2.64506	-2.52455	-1.9898	-1.7433	-2.09087	-3.1024	-2.53411	-2.3423	-3.42282	-2.50399
	236.4	-2.01054	-1.19688	-3.06422	33.3108	2.5406	-1.03351	-0.511063	-3.63695	-3.06918	0.10231	-0.0352631	-3.25458	-3.33504	-3.03746	-3.37524	-1.61958	-1.45782	-2.57506	-2.50474	-1.85661	-1.6567	-1.97186	-3.02962	-2.49577	-2.33434	-3.34044	-2.36423
	236.2	-2.00729	-1.18031	-2.98024	36.4907	2.53369	-0.977402	-0.474152	-3.55641	-2.98692	0.148804	0.00491333	-3.14821	-3.23372	-2.96133	-3.30788	-1.5721	-1.43805	-2.46739	-2.46375	-1.72705	-1.56721	-1.89718	-2.95348	-2.52158	-2.33485	-3.12553	-2.11511
	236	-1.95753	-1.16786	-2.90034	39.7559	2.49377	-0.913864	-0.426834	-3.47668	-2.92282	0.204742	0.0505676	-3.05855	-3.1308	-2.84346	-3.21696	-1.49623	-1.36403	-2.36525	-2.35747	-1.65556	-1.48703	-1.82445	-2.85194	-2.48641	-2.30968	-2.9706	-1.92844
	235.8	-1.94334	-1.13313	-2.8335	43.0769	2.44583	-0.853546	-0.38974	-3.36885	-2.83562	0.240265	0.101273	-2.96703	-3.02631	-2.72868	-3.11081	-1.39954	-1.26721	-2.26848	-2.26588	-1.58707	-1.42549	-1.73027	-2.7449	-2.43948	-2.24348	-2.9545	-1.87209
	235.6	-1.91379	-1.09871	-2.74048	46.5999	2.39813	-0.836441	-0.379623	-3.28474	-2.75693	0.286636	0.156586	-2.90912	-2.95035	-2.63257	-3.00813	-1.28984	-1.12503	-2.1825	-2.20776	-1.52782	-1.36795	-1.64568	-2.65941	-2.32286	-2.15564	-2.87666	-1.81859
	235.4	-1.88217	-1.08249	-2.67957	50.1749	2.35751	-0.818848	-0.369675	-3.2263	-2.68811	0.323349	0.195587	-2.82625	-2.8571	-2.51865	-2.87708	-1.18364	-1.02184	-2.07874	-2.09714	-1.48802	-1.31288	-1.53264	-2.54494	-2.19991	-2.04936	-2.73065	-1.69798
	235.2	-1.83449	-1.06612	-2.6066	53.8469	2.34262	-0.767578	-0.350647	-3.14479	-2.62544	0.321213	0.198853	-2.74171	-2.77563	-2.45319	-2.77666	-1.09328	-0.913834	-2.00807	-2.0266	-1.42261	-1.28481	-1.44548	-2.44279	-2.07254	-1.93733	-2.59935	-1.58781
	235	-1.81131	-1.04211	-2.53114	57.6952	2.313	-0.73996	-0.314423	-3.02383	-2.50841	0.349319	0.241333	-2.61392	-2.66278	-2.39328	-2.71742	-1.03851	-0.864807	-1.95805	-1.94359	-1.35303	-1.24246	-1.31752	-2.30705	-1.96777	-1.82861	-2.47742	-1.4994

## Sheet: FIGURE 7
[K] mM	[q](mdeg) l =264.4 nm
3.21884	3.26204
3.20831	3.1566
5.51575	5.08348
5.49237	5.17699
6.95549	6.45309
6.95025	6.31397
8.53657	7.67792
8.43662	8.02516
10.6226	9.70213
10.7034	9.65943
9.18089	8.2449
9.1649	8.12038
10.6943	9.8893
10.7671	9.52678
12.2037	10.0466
12.1885	10.4907
13.6534	11.6825
13.6534	11.6417
18.3401	13.8325
18.2026	12.7065
25.6848	15.3569
25.7363	15.0248
