# Supplementary material for: Validation of circular dichroic spectroscopy of synthetic oligonucleotide PS2.M for K+ concentration measurements
Source: Eur Phys J Plus. 2022 Apr 7;137(4):433. doi: 10.1140/epjp/s13360-022-02581-2 (PMC8988120; doi:10.1140/epjp/s13360-022-02581-2)
Supplement: Supplementary file 3 — (xlsx 35 KB) [file 13360_2022_2581_MOESM3_ESM.xlsx]

## Sheet: raw data FIGURE 3
	l (nm)	turquoise spectrum [q](mdeg)	light blue spectrum [q](mdeg)	blu spectrum [q](mdeg)	dark purple spectrum [q](mdeg)	black spectrum [q](mdeg)
		sample 1	sample 2	sample 3	sample 4	sample 5
[K] mM		3.18288	5.67144	6.874	8.75973	10.6104
[PS2] mM		10.409	10.1207	10.2898	10.2548	10.2621
	nm
	325
	324.8	-61.7265	-62.8868	-62.2974	-62.5558	-61.6909
	324.6	-58.5115	-59.5757	-59.0433	-59.2654	-58.4759
	324.4	-55.172	-56.1427	-55.6768	-55.8915	-55.1661		Absorption data in FIGURE 3 are obtained by normalizing the raw data, here reported, at PS2.M concentration of 10mm
	324.2	-51.7067	-52.6891	-52.2093	-52.4741	-51.8218
	324	-48.1703	-49.0909	-48.6834	-48.9443	-48.3705
	323.8	-44.6252	-45.4518	-45.0775	-45.2619	-44.8135
	323.6	-40.9464	-41.7205	-41.3761	-41.5462	-41.1473
	323.4	-37.2068	-37.8599	-37.5927	-37.7187	-37.3407
	323.2	-33.3668	-33.9762	-33.7344	-33.8569	-33.5125
	323	-29.4873	-30.1011	-29.8469	-29.9968	-29.6368
	322.8	-25.6084	-26.2339	-25.9697	-26.1348	-25.7622
	322.6	-21.7203	-22.3698	-22.0987	-22.2556	-21.8774
	322.4	-17.8401	-18.4973	-18.2205	-18.3819	-17.9927
	322.2	-13.9732	-14.6206	-14.3401	-14.5107	-14.0966
	322	-10.1104	-10.7577	-10.4682	-10.6228	-10.2217
	321.8	-6.22249	-6.89519	-6.60892	-6.74593	-6.3452
	321.6	-2.42539	-3.02732	-2.75153	-2.87329	-2.48142
	321.4	-0.259201	-0.494227	-0.291843	-0.330214	-0.0239967
	321.2	0.115812	-0.00902152	0.162001	0.149593	0.428764
	321	0.119012	-0.017599	0.135097	0.112856	0.352524
	320.8	0.0902905	-0.0409279	0.104343	0.0986483	0.310368
	320.6	0.0767654	-0.0481814	0.0893315	0.0976076	0.305298
	320.4	0.0728894	-0.05309	0.083042	0.0823516	0.303958
	320.2	0.0820353	-0.0566677	0.0876087	0.0754999	0.302734
	320	0.0848202	-0.0663319	0.0880259	0.0634784	0.287248
	319.8	0.0720457	-0.0610991	0.0948327	0.0631853	0.290804
	319.6	0.06541	-0.069639	0.0886045	0.0621232	0.29919
	319.4	0.0659117	-0.0664244	0.0904902	0.0410472	0.298508
	319.2	0.0742683	-0.0670177	0.0887743	0.0434395	0.297687
	319	0.0746114	-0.0721198	0.0887882	0.050413	0.284045
	318.8	0.0769235	-0.0696566	0.0862907	0.0497546	0.285965
	318.6	0.0650126	-0.0607452	0.0700967	0.0579333	0.287536
	318.4	0.0557626	-0.065792	0.0686854	0.0459343	0.291605
	318.2	0.054611	-0.0675349	0.0680922	0.0365964	0.295788
	318	0.0545694	-0.0571434	0.0609754	0.0322499	0.298451
	317.8	0.0479962	-0.0425166	0.0678979	0.0419061	0.298008
	317.6	0.0523022	-0.0336703	0.0715111	0.0449408	0.297209
	317.4	0.050805	-0.033488	0.0790373	0.0428312	0.29195
	317.2	0.0610746	-0.0290619	0.103141	0.0562769	0.297899
	317	0.0619121	-0.015656	0.098835	0.0484586	0.292913
	316.8	0.0498217	-0.0183603	0.101861	0.066748	0.30205
	316.6	0.0520496	-0.0170966	0.082595	0.0738158	0.305943
	316.4	0.0606562	-0.0373343	0.0839121	0.0875419	0.293406
	316.2	0.0562307	-0.0449321	0.0776826	0.0957105	0.294616
	316	0.0651968	-0.0471703	0.0817474	0.116905	0.300975
	315.8	0.0655618	-0.0323242	0.0867443	0.116958	0.307976
	315.6	0.0632778	-0.0143219	0.101659	0.121487	0.303825
	315.4	0.065388	-0.00600135	0.099892	0.135711	0.304253
	315.2	0.0913281	0.000680566	0.10473	0.131817	0.299826
	315	0.087976	0.013322	0.1105	0.125128	0.304272
	314.8	0.0895392	0.0117923	0.120632	0.130777	0.325322
	314.6	0.09811	0.0153321	0.115987	0.144744	0.347119
	314.4	0.102723	0.0202062	0.117373	0.159629	0.363294
	314.2	0.111098	0.00725973	0.12382	0.160597	0.368382
	314	0.114031	0.000361919	0.124686	0.154464	0.377158
	313.8	0.109207	-0.00331247	0.133619	0.157033	0.387458
	313.6	0.113758	0.0119346	0.145544	0.171727	0.415689
	313.4	0.111488	0.0413712	0.151631	0.192958	0.428318
	313.2	0.122885	0.0579814	0.158602	0.198265	0.459134
	313	0.134109	0.0644369	0.158683	0.195042	0.47141
	312.8	0.156466	0.0744962	0.166554	0.192378	0.484391
	312.6	0.159953	0.0773453	0.15754	0.211777	0.496271
	312.4	0.1662	0.0906569	0.161456	0.223162	0.498232
	312.2	0.174139	0.10222	0.168337	0.22927	0.518097
	312	0.181563	0.108339	0.178707	0.242406	0.54325
	311.8	0.188257	0.115325	0.210457	0.247198	0.555696
	311.6	0.199783	0.136133	0.241417	0.277871	0.566662
	311.4	0.209626	0.157841	0.258575	0.309992	0.578455
	311.2	0.224557	0.172618	0.291506	0.329863	0.599747
	311	0.237766	0.180947	0.308941	0.352965	0.630208
	310.8	0.25163	0.178312	0.323108	0.372976	0.650223
	310.6	0.253853	0.185518	0.331384	0.396566	0.662771
	310.4	0.258385	0.192289	0.342024	0.416422	0.672078
	310.2	0.277689	0.189385	0.366461	0.437252	0.69275
	310	0.306264	0.207684	0.387831	0.457482	0.702081
	309.8	0.329	0.221206	0.414856	0.481411	0.725128
	309.6	0.349628	0.257066	0.439565	0.487527	0.747482
	309.4	0.37785	0.289314	0.456804	0.508357	0.770237
	309.2	0.391843	0.315691	0.469469	0.511006	0.78139
	309	0.413738	0.325756	0.482096	0.518484	0.797839
	308.8	0.441391	0.333108	0.501002	0.538064	0.821988
	308.6	0.469407	0.337842	0.515424	0.550354	0.837459
	308.4	0.488501	0.356219	0.538344	0.565422	0.857222
	308.2	0.507499	0.388866	0.55851	0.587685	0.871784
	308	0.533131	0.420279	0.578503	0.599995	0.879014
	307.8	0.563909	0.447987	0.619314	0.606345	0.890345
	307.6	0.603442	0.466598	0.645558	0.625275	0.901335
	307.4	0.64516	0.50891	0.6717	0.642909	0.935617
	307.2	0.679798	0.546654	0.701886	0.663419	0.96993
	307	0.711979	0.585213	0.732896	0.693067	0.996468
	306.8	0.736051	0.617797	0.753507	0.720274	1.01587
	306.6	0.774704	0.628431	0.778003	0.741139	1.03271
	306.4	0.808041	0.654094	0.817312	0.766378	1.04799
	306.2	0.846533	0.679899	0.847033	0.799067	1.07282
	306	0.883534	0.719682	0.887867	0.845964	1.09381
	305.8	0.923357	0.763733	0.941024	0.872832	1.12277
	305.6	0.97206	0.805044	0.984157	0.901972	1.15793
	305.4	1.01322	0.84762	1.02778	0.931594	1.18117
	305.2	1.04368	0.881691	1.06315	0.967963	1.19684
	305	1.10087	0.92597	1.10322	1.00329	1.22784
	304.8	1.15499	0.967112	1.15088	1.02108	1.24756
	304.6	1.21954	1.00022	1.18565	1.03653	1.27673
	304.4	1.27473	1.03032	1.20906	1.06216	1.294
	304.2	1.32615	1.0634	1.2434	1.08685	1.28888
	304	1.36438	1.11006	1.27865	1.108	1.30213
	303.8	1.42014	1.15517	1.33255	1.13099	1.33187
	303.6	1.48272	1.19922	1.37302	1.15256	1.37462
	303.4	1.53359	1.23226	1.41148	1.18756	1.41367
	303.2	1.58158	1.28187	1.4454	1.21245	1.44182
	303	1.63362	1.31884	1.48908	1.24462	1.46755
	302.8	1.69254	1.35207	1.52557	1.27938	1.48315
	302.6	1.74121	1.3858	1.56602	1.30761	1.50619
	302.4	1.79642	1.42084	1.6062	1.35551	1.53695
	302.2	1.84773	1.46676	1.65372	1.40375	1.56771
	302	1.89429	1.50736	1.6945	1.42976	1.5797
	301.8	1.95026	1.54955	1.74044	1.45514	1.61246
	301.6	1.9912	1.60109	1.7769	1.49325	1.6436
	301.4	2.04792	1.63589	1.82906	1.51904	1.67953
	301.2	2.099	1.67908	1.87813	1.55186	1.71759
	301	2.14594	1.71814	1.90614	1.58048	1.75669
	300.8	2.18922	1.76642	1.94264	1.61046	1.79957
	300.6	2.23048	1.81766	1.97872	1.65298	1.82243
	300.4	2.26806	1.85808	2.0088	1.69446	1.83157
	300.2	2.31044	1.90489	2.03738	1.71762	1.85267
	300	2.36371	1.95077	2.07478	1.75119	1.85556
	299.8	2.40643	1.98578	2.11172	1.77896	1.87448
	299.6	2.44581	2.01947	2.13957	1.81571	1.90149
	299.4	2.48541	2.05562	2.16924	1.85427	1.92114
	299.2	2.52359	2.06969	2.19586	1.86786	1.94078
	299	2.56591	2.09468	2.21192	1.88575	1.94957
	298.8	2.59295	2.12795	2.22206	1.91761	1.96517
	298.6	2.63348	2.15837	2.23354	1.9413	1.98473
	298.4	2.68191	2.18924	2.25891	1.95393	2.01686
	298.2	2.70762	2.21368	2.27764	1.96686	2.03234
	298	2.73599	2.22656	2.28474	1.98479	2.06018
	297.8	2.75683	2.25118	2.29942	1.99794	2.07626
	297.6	2.76904	2.27564	2.32567	2.00517	2.09024
	297.4	2.78865	2.28924	2.3335	2.01392	2.11234
	297.2	2.82335	2.30716	2.34748	2.02008	2.1305
	297	2.83994	2.32182	2.36966	2.02821	2.15163
	296.8	2.85104	2.33489	2.38884	2.04481	2.15108
	296.6	2.84881	2.37413	2.40247	2.05273	2.14551
	296.4	2.85831	2.3914	2.41722	2.06294	2.1473
	296.2	2.86442	2.39837	2.42646	2.07119	2.15493
	296	2.87306	2.40972	2.42949	2.09191	2.16264
	295.8	2.88096	2.40966	2.43627	2.10116	2.15928
	295.6	2.87841	2.39904	2.4398	2.09483	2.16886
	295.4	2.87505	2.39425	2.43705	2.09349	2.16492
	295.2	2.8704	2.40441	2.4404	2.10142	2.17297
	295	2.85904	2.40928	2.42765	2.10084	2.17285
	294.8	2.86012	2.41197	2.41803	2.09528	2.18077
	294.6	2.84861	2.41173	2.41402	2.09939	2.18051
	294.4	2.84467	2.40818	2.40193	2.1049	2.17586
	294.2	2.83498	2.40114	2.4022	2.10842	2.17166
	294	2.82746	2.39487	2.39092	2.11378	2.17469
	293.8	2.80543	2.38156	2.37433	2.10536	2.18099
	293.6	2.79202	2.37748	2.36349	2.08818	2.19298
	293.4	2.77259	2.3528	2.35467	2.06024	2.18571
	293.2	2.74636	2.33919	2.36144	2.04266	2.17892
	293	2.72199	2.31908	2.36167	2.03734	2.17548
	292.8	2.70022	2.30475	2.35635	2.01894	2.16386
	292.6	2.66893	2.29086	2.33915	1.99592	2.15097
	292.4	2.63391	2.29507	2.32463	1.99529	2.14378
	292.2	2.60678	2.28763	2.30631	1.997	2.14501
	292	2.58798	2.25927	2.29957	1.97429	2.14846
	291.8	2.57245	2.22512	2.29374	1.96809	2.13593
	291.6	2.53306	2.20219	2.27017	1.95835	2.1196
	291.4	2.51995	2.17349	2.25439	1.94328	2.11501
	291.2	2.47909	2.16442	2.2355	1.94523	2.10293
	291	2.43618	2.14449	2.20386	1.95127	2.08158
	290.8	2.41205	2.12929	2.19835	1.95235	2.07842
	290.6	2.37505	2.12208	2.18393	1.94328	2.0782
	290.4	2.33515	2.09343	2.15586	1.94025	2.07476
	290.2	2.31046	2.07152	2.11716	1.9491	2.06245
	290	2.28834	2.06461	2.08354	1.94016	2.0672
	289.8	2.27514	2.03521	2.07324	1.93346	2.07088
	289.6	2.24749	1.99045	2.05788	1.92202	2.07428
	289.4	2.22694	1.96489	2.04534	1.9145	2.0742
	289.2	2.19598	1.94485	2.04902	1.8875	2.0689
	289	2.17643	1.92775	2.04604	1.87548	2.08307
	288.8	2.15747	1.93376	2.02746	1.86875	2.089
	288.6	2.1263	1.93105	1.99955	1.8653	2.08084
	288.4	2.10881	1.90476	1.98998	1.86425	2.08375
	288.2	2.08848	1.87723	1.99056	1.86285	2.07553
	288	2.06931	1.84291	1.99121	1.85852	2.06074
	287.8	2.05784	1.81721	1.97826	1.84831	2.06429
	287.6	2.03423	1.79626	1.96428	1.84397	2.07238
	287.4	2.00527	1.77674	1.94914	1.83449	2.06374
	287.2	1.96676	1.75459	1.93892	1.82865	2.06257
	287	1.94825	1.71809	1.94366	1.83374	2.05
	286.8	1.93713	1.69955	1.93987	1.84504	2.03347
	286.6	1.91018	1.69836	1.9371	1.8528	2.05364
	286.4	1.89038	1.68631	1.92264	1.84811	2.07673
	286.2	1.89174	1.67028	1.9048	1.84603	2.09146
	286	1.88155	1.66813	1.88084	1.85295	2.106
	285.8	1.87745	1.66785	1.88056	1.84281	2.10716
	285.6	1.87158	1.65458	1.8727	1.85215	2.09581
	285.4	1.85274	1.64777	1.85649	1.83913	2.10822
	285.2	1.83938	1.66182	1.83859	1.84767	2.10586
	285	1.81277	1.66077	1.83346	1.85568	2.13347
	284.8	1.81742	1.65726	1.85217	1.87183	2.14893
	284.6	1.79848	1.64593	1.83546	1.89265	2.16834
	284.4	1.78826	1.6312	1.83317	1.89431	2.19129
	284.2	1.77848	1.62928	1.84676	1.8977	2.22154
	284	1.76276	1.61813	1.83472	1.90482	2.24121
	283.8	1.75439	1.61032	1.83929	1.91712	2.25894
	283.6	1.75462	1.60794	1.85175	1.92933	2.26841
	283.4	1.76759	1.60139	1.86556	1.92982	2.29676
	283.2	1.75255	1.59594	1.87939	1.94752	2.31391
	283	1.73418	1.59209	1.86467	1.95065	2.33974
	282.8	1.72285	1.58431	1.86973	1.95277	2.37227
	282.6	1.71008	1.60776	1.863	1.95711	2.40522
	282.4	1.71148	1.6256	1.87645	1.99073	2.45322
	282.2	1.70038	1.64242	1.87069	2.02322	2.48806
	282	1.69768	1.64935	1.88749	2.04882	2.53194
	281.8	1.70509	1.65225	1.92653	2.08574	2.58
	281.6	1.7023	1.6682	1.95588	2.10848	2.6401
	281.4	1.69738	1.68591	1.97819	2.15567	2.71139
	281.2	1.70083	1.70743	2.00618	2.19125	2.77027
	281	1.68654	1.73121	2.00963	2.24479	2.81914
	280.8	1.68043	1.77338	2.04616	2.28563	2.86558
	280.6	1.68696	1.79476	2.07354	2.34089	2.91801
	280.4	1.6958	1.82317	2.11112	2.37226	2.98031
	280.2	1.70928	1.86598	2.13381	2.42138	3.05656
	280	1.71426	1.88159	2.18126	2.47747	3.1287
	279.8	1.73552	1.90581	2.21519	2.53991	3.18389
	279.6	1.75069	1.91622	2.26105	2.60485	3.24227
	279.4	1.75577	1.95143	2.32466	2.66516	3.30744
	279.2	1.76415	1.97917	2.36506	2.71666	3.38421
	279	1.77822	2.00041	2.42165	2.79527	3.47828
	278.8	1.7765	2.04024	2.4698	2.84928	3.57932
	278.6	1.79104	2.07455	2.53981	2.92068	3.68168
	278.4	1.79635	2.09717	2.61321	3.00163	3.77112
	278.2	1.80553	2.12405	2.66964	3.07574	3.87148
	278	1.81346	2.1546	2.71758	3.13829	3.97274
	277.8	1.82456	2.22498	2.77892	3.2075	4.06797
	277.6	1.83826	2.29548	2.84189	3.28263	4.16444
	277.4	1.86573	2.33123	2.90356	3.36936	4.27503
	277.2	1.90369	2.36921	2.96526	3.46962	4.39387
	277	1.94119	2.39687	3.03347	3.56097	4.50675
	276.8	1.95902	2.4578	3.1079	3.65463	4.62039
	276.6	1.96149	2.53364	3.17297	3.75824	4.73196
	276.4	1.97921	2.58331	3.2301	3.84325	4.85718
	276.2	2.00986	2.63805	3.30312	3.9369	4.97263
	276	2.04628	2.721	3.3869	4.03588	5.0642
	275.8	2.0743	2.78557	3.47916	4.14084	5.17572
	275.6	2.09425	2.83589	3.55107	4.2347	5.28307
	275.4	2.11983	2.88991	3.60861	4.34535	5.3859
	275.2	2.14117	2.95824	3.6727	4.45507	5.47098
	275	2.17827	3.03947	3.72684	4.54373	5.59215
	274.8	2.21442	3.09632	3.78378	4.64048	5.69139
	274.6	2.25138	3.1533	3.84569	4.73127	5.80119
	274.4	2.2501	3.23056	3.89875	4.84155	5.90447
	274.2	2.27992	3.29846	3.99024	4.93209	6.02005
	274	2.31547	3.34207	4.06764	5.04394	6.12864
	273.8	2.36542	3.39804	4.14842	5.14799	6.25196
	273.6	2.40682	3.46529	4.23059	5.25848	6.37597
	273.4	2.43218	3.51827	4.31139	5.36103	6.49781
	273.2	2.45844	3.57625	4.36032	5.43903	6.62433
	273	2.48558	3.6416	4.44337	5.53316	6.75357
	272.8	2.52361	3.69936	4.49438	5.62347	6.88172
	272.6	2.54288	3.76579	4.53816	5.7212	7.01406
	272.4	2.58022	3.83626	4.62098	5.83992	7.13479
	272.2	2.59845	3.90251	4.68206	5.95141	7.26593
	272	2.63197	3.93417	4.73408	6.06316	7.39514
	271.8	2.64571	3.96902	4.80831	6.17475	7.50391
	271.6	2.64954	4.00566	4.8801	6.27703	7.63015
	271.4	2.6635	4.06452	4.96196	6.38099	7.75615
	271.2	2.67067	4.13495	5.03067	6.49365	7.87292
	271	2.67931	4.16719	5.10587	6.61801	7.99727
	270.8	2.68651	4.20554	5.17361	6.72898	8.13594
	270.6	2.7038	4.25659	5.25425	6.8206	8.26628
	270.4	2.7209	4.32497	5.32762	6.91668	8.3703
	270.2	2.72975	4.39526	5.38196	7.02688	8.48764
	270	2.73145	4.457	5.43756	7.13416	8.61678
	269.8	2.75389	4.5005	5.50027	7.24756	8.74109
	269.6	2.77577	4.56105	5.57814	7.35608	8.85748
	269.4	2.7891	4.6234	5.66337	7.4585	8.9647
	269.2	2.79666	4.65006	5.72903	7.55527	9.08936
	269	2.81958	4.68426	5.76602	7.64982	9.21208
	268.8	2.83611	4.72019	5.8134	7.72709	9.33671
	268.6	2.84523	4.74584	5.87607	7.80341	9.4616
	268.4	2.86667	4.78601	5.94074	7.88596	9.60022
	268.2	2.86944	4.80818	6.02549	7.97256	9.71799
	268	2.86363	4.83293	6.07947	8.06494	9.83479
	267.8	2.87363	4.86061	6.11074	8.14301	9.94573
	267.6	2.9063	4.88241	6.17443	8.19774	10.0429
	267.4	2.91122	4.88969	6.24847	8.27084	10.1347
	267.2	2.90841	4.92416	6.29233	8.32331	10.2395
	267	2.87481	4.93947	6.32475	8.38819	10.3362
	266.8	2.84012	4.93877	6.37181	8.43935	10.3996
	266.6	2.81268	4.97433	6.39474	8.49461	10.4671
	266.4	2.80316	4.99465	6.43463	8.55204	10.5521
	266.2	2.79304	5.01277	6.46045	8.60042	10.6108
	266	2.78459	5.03274	6.49292	8.64437	10.6668
	265.8	2.78168	5.03576	6.53344	8.69046	10.7388
	265.6	2.77089	5.04125	6.54351	8.72654	10.7862
	265.4	2.76187	5.04691	6.56389	8.75482	10.8244
	265.2	2.75246	5.05274	6.59937	8.77911	10.8547
	265	2.74857	5.07447	6.60999	8.78465	10.9031
	264.8	2.75896	5.08366	6.63272	8.80645	10.9327
	264.6	2.76552	5.09081	6.64577	8.8154	10.9269
	264.4	2.75493	5.07819	6.65986	8.84299	10.9343
	264.2	2.75291	5.09288	6.65642	8.82503	10.9315
	264	2.7628	5.08586	6.65172	8.81166	10.911
	263.8	2.76543	5.08676	6.63107	8.81517	10.8963
	263.6	2.76766	5.08918	6.61888	8.80349	10.8731
	263.4	2.74406	5.08339	6.58869	8.77632	10.8284
	263.2	2.75153	5.07851	6.57038	8.74793	10.7776
	263	2.734	5.05859	6.53616	8.70957	10.7571
	262.8	2.72537	5.02336	6.50613	8.66982	10.7126
	262.6	2.70104	4.96625	6.46889	8.62672	10.6597
	262.4	2.69926	4.94622	6.42603	8.58536	10.6138
	262.2	2.65522	4.91897	6.41744	8.53374	10.554
	262	2.64366	4.88603	6.36893	8.48657	10.4848
	261.8	2.64635	4.867	6.35246	8.44601	10.4043
	261.6	2.61823	4.82745	6.31496	8.36967	10.3119
	261.4	2.58522	4.78796	6.26272	8.28835	10.2384
	261.2	2.57287	4.7378	6.22096	8.21189	10.1426
	261	2.54875	4.71281	6.19207	8.14036	10.019
	260.8	2.51258	4.66418	6.13083	8.06345	9.92073
	260.6	2.50721	4.61785	6.04798	7.9596	9.81331
	260.4	2.48593	4.5341	5.97165	7.86759	9.70811
	260.2	2.47204	4.51766	5.91484	7.77917	9.58533
	260	2.45542	4.50879	5.82059	7.68931	9.47661
	259.8	2.43631	4.45675	5.75993	7.60216	9.33682
	259.6	2.40903	4.41133	5.69374	7.48841	9.20424
	259.4	2.38617	4.33671	5.6071	7.38684	9.07679
	259.2	2.34906	4.27759	5.52744	7.27923	8.94734
	259	2.33243	4.23986	5.43369	7.17795	8.78333
	258.8	2.30338	4.1674	5.34809	7.04583	8.64963
	258.6	2.27801	4.11154	5.27841	6.92569	8.50625
	258.4	2.24842	4.06423	5.18055	6.7994	8.33818
	258.2	2.22427	3.98697	5.09343	6.68068	8.18145
	258	2.20246	3.9434	4.98266	6.54815	8.03089
	257.8	2.19026	3.88043	4.88058	6.41337	7.87836
	257.6	2.17166	3.80845	4.76728	6.27355	7.72066
	257.4	2.14792	3.72126	4.67577	6.14141	7.5265
	257.2	2.11619	3.64003	4.58201	5.99342	7.35098
	257	2.06349	3.54773	4.48836	5.82479	7.17244
	256.8	2.03891	3.45794	4.36747	5.64723	6.99492
	256.6	2.01239	3.36016	4.26731	5.49401	6.8234
	256.4	1.96647	3.24866	4.16751	5.34999	6.66172
	256.2	1.92702	3.16582	4.05463	5.19213	6.46642
	256	1.88873	3.10072	3.92546	5.00935	6.25397
	255.8	1.86475	3.0208	3.80964	4.8448	6.07244
	255.6	1.85144	2.93095	3.68334	4.68428	5.87226
	255.4	1.82144	2.82841	3.5389	4.52246	5.66446
	255.2	1.77413	2.7286	3.41381	4.38111	5.4321
	255	1.70997	2.64117	3.26962	4.19567	5.22373
	254.8	1.65244	2.56126	3.13295	4.03433	5.0145
	254.6	1.61506	2.43698	2.9783	3.89237	4.77997
	254.4	1.56972	2.375	2.85322	3.70675	4.54988
	254.2	1.52388	2.29321	2.71119	3.53295	4.34947
	254	1.50073	2.19387	2.59671	3.36836	4.13138
	253.8	1.45663	2.11076	2.47358	3.22369	3.92118
	253.6	1.41832	2.05117	2.33746	3.06832	3.72352
	253.4	1.40167	1.92714	2.21289	2.88171	3.51955
	253.2	1.38577	1.79735	2.10909	2.70076	3.31197
	253	1.36112	1.67224	1.97933	2.51983	3.10053
	252.8	1.33199	1.55354	1.85691	2.36281	2.88449
	252.6	1.2915	1.4556	1.7268	2.21054	2.68026
	252.4	1.27122	1.37084	1.61238	2.03045	2.47566
	252.2	1.22695	1.27208	1.50416	1.86788	2.27196
	252	1.19015	1.18651	1.38231	1.71567	2.04304
	251.8	1.15321	1.09247	1.24938	1.54485	1.83832
	251.6	1.12212	0.985511	1.14618	1.37248	1.66129
	251.4	1.10162	0.881339	1.01777	1.21429	1.47119
	251.2	1.05144	0.772295	0.924061	1.03926	1.27722
	251	1.01062	0.67265	0.805988	0.883737	1.10038
	250.8	0.969482	0.584459	0.701793	0.705395	0.907014
	250.6	0.923239	0.500593	0.578348	0.52572	0.74536
	250.4	0.867606	0.401415	0.464549	0.360857	0.564895
	250.2	0.844581	0.328569	0.357624	0.230586	0.388689
	250	0.797396	0.246212	0.264792	0.0954752	0.244557
	249.8	0.769701	0.14583	0.18358	-0.0509005	0.102971
	249.6	0.764771	0.0737538	0.075913	-0.190878	-0.0515447
	249.4	0.748751	-0.0179634	-0.0107403	-0.317697	-0.184418
	249.2	0.735456	-0.101161	-0.0893679	-0.423021	-0.315804
	249	0.716221	-0.176312	-0.182193	-0.533142	-0.457481
	248.8	0.66425	-0.259009	-0.259232	-0.660062	-0.549499
	248.6	0.615835	-0.318842	-0.342432	-0.780343	-0.662599
	248.4	0.60546	-0.370054	-0.407824	-0.905094	-0.751987
	248.2	0.587572	-0.434379	-0.487439	-1.01285	-0.852631
	248	0.568807	-0.527344	-0.565717	-1.11749	-0.960515
	247.8	0.543999	-0.555276	-0.623685	-1.23822	-1.05842
	247.6	0.539291	-0.625781	-0.701897	-1.31477	-1.13233
	247.4	0.516182	-0.701329	-0.761499	-1.42732	-1.19428
	247.2	0.463163	-0.755012	-0.840384	-1.52249	-1.24926
	247	0.417233	-0.795312	-0.909914	-1.64429	-1.31901
	246.8	0.393351	-0.843692	-0.964813	-1.73779	-1.39661
	246.6	0.378427	-0.900043	-1.02791	-1.81473	-1.46684
	246.4	0.370041	-0.954414	-1.09665	-1.90002	-1.53663
	246.2	0.364365	-0.999725	-1.13477	-1.99509	-1.58071
	246	0.331377	-1.01439	-1.19886	-2.08113	-1.60768
	245.8	0.297398	-1.04404	-1.23327	-2.17349	-1.67084
	245.6	0.302073	-1.09426	-1.27661	-2.24649	-1.71361
	245.4	0.292974	-1.13693	-1.34719	-2.33298	-1.73628
	245.2	0.265272	-1.18898	-1.39275	-2.41392	-1.76224
	245	0.255941	-1.22463	-1.43205	-2.46904	-1.79641
	244.8	0.257673	-1.27838	-1.45824	-2.51301	-1.80559
	244.6	0.241585	-1.30879	-1.48034	-2.57374	-1.85636
	244.4	0.258987	-1.3375	-1.52657	-2.63401	-1.87172
	244.2	0.268526	-1.39205	-1.58873	-2.71163	-1.8947
	244	0.287304	-1.40022	-1.64988	-2.77511	-1.92248
	243.8	0.325222	-1.42867	-1.68587	-2.83672	-1.93876
	243.6	0.349022	-1.46275	-1.71602	-2.85698	-1.93468
	243.4	0.348351	-1.50803	-1.74014	-2.8868	-1.91941
	243.2	0.340179	-1.53558	-1.7576	-2.89755	-1.91634
	243	0.332176	-1.54549	-1.77715	-2.92108	-1.91612
	242.8	0.328888	-1.58698	-1.78253	-2.92312	-1.92226
	242.6	0.352283	-1.63286	-1.81561	-2.9371	-1.90675
	242.4	0.37429	-1.69065	-1.80693	-2.95597	-1.877
	242.2	0.405437	-1.70196	-1.87361	-2.97418	-1.81561
	242	0.426399	-1.70357	-1.88696	-3.00639	-1.79038
	241.8	0.461643	-1.70184	-1.8891	-3.02062	-1.74902
	241.6	0.480381	-1.75672	-1.87017	-3.05725	-1.71035
	241.4	0.524776	-1.73826	-1.86923	-3.05983	-1.67762
	241.2	0.562054	-1.68371	-1.86014	-3.07407	-1.62156
	241	0.593658	-1.66741	-1.85984	-3.13124	-1.55958
	240.8	0.653362	-1.67356	-1.83083	-3.14748	-1.51102
	240.6	0.703007	-1.69992	-1.81258	-3.17453	-1.46405
	240.4	0.797337	-1.68092	-1.80783	-3.20974	-1.4052
	240.2	0.912109	-1.67228	-1.80185	-3.15048	-1.29227
	240	0.969032	-1.67455	-1.79306	-3.10809	-1.17929
	239.8	0.990692	-1.66711	-1.75159	-3.14931	-1.05673
	239.6	1.07285	-1.64697	-1.75167	-3.15175	-0.928543
	239.4	1.19832	-1.6595	-1.76168	-3.08927	-0.827354
	239.2	1.30616	-1.64264	-1.69517	-3.07283	-0.691475
	239	1.40173	-1.71029	-1.61641	-3.0646	-0.566895
	238.8	1.41203	-1.76744	-1.58118	-3.05144	-0.431961
	238.6	1.42931	-1.83553	-1.54615	-3.0532	-0.30912
	238.4	1.53413	-1.85331	-1.55108	-3.05816	-0.251274
	238.2	1.60802	-1.87803	-1.49933	-3.10989	-0.156921
	238	1.70104	-1.89193	-1.45823	-3.13306	-0.105789
	237.8	1.83239	-1.87703	-1.43067	-3.08257	0.0952759
	237.6	1.96059	-1.85727	-1.39139	-3.04838	0.219002
	237.4	1.99478	-1.82747	-1.41109	-2.9907	0.353645
	237.2	1.99718	-1.69324	-1.37876	-2.99384	0.487984
	237	2.07235	-1.63193	-1.4445	-2.94726	0.731834
	236.8	2.12114	-1.70749	-1.40977	-2.98949	0.854362
	236.6	2.29606	-1.62302	-1.42478	-3.0648	0.931679
	236.4	2.43881	-1.53289	-1.40846	-3.02536	1.02671
	236.2	2.5406	-1.50673	-1.37665	-2.98012	1.00377
	236	2.53369	-1.42502	-1.34439	-2.90674	1.09932
	235.8	2.49377	-1.3425	-1.26357	-2.85313	1.13155
	235.6	2.44583	-1.27226	-1.23715	-2.78323	1.16228
	235.4	2.39813	-1.2144	-1.14075	-2.7093	1.15901
	235.2	2.35751	-1.16043	-1.07515	-2.59778	1.164
	235	2.34262	-1.12971	-1.02388	-2.50919	1.17331
		2.313	-1.04021	-0.99939	-2.40434	1.19034
