# Supplementary material for: Validation of circular dichroic spectroscopy of synthetic oligonucleotide PS2.M for K+ concentration measurements
Source: Eur Phys J Plus. 2022 Apr 7;137(4):433. doi: 10.1140/epjp/s13360-022-02581-2 (PMC8988120; doi:10.1140/epjp/s13360-022-02581-2)
Supplement: Supplementary file 4 — (xlsx 104 KB) [file 13360_2022_2581_MOESM4_ESM.xlsx]

## Sheet: row data fig 4
	l	sample 1	sample 2	sample 3	sample 4	sample 5	sample 6	sample 7	sample 8	sample 9	sample 10	sample 11	sample 12	sample 13	sample 14	sample 15	sample 16	sample 17	sample 18	sample 19	sample 20	sample 21	sample 22	sample 23
[K] mM		3.22817	3.20006	3.22924	3.20734	3.18288	3.22	3.21	5.67144	6.88976	6.87033	6.88228	7.04347	6.874	8.75206	8.83574	8.70987	8.64363	8.75973	10.6698	10.5675	10.6835	10.6487	10.6104
[PS2] mM		10.055	10.1229	10.6598	10.2727	10.409	9.93818	10.1175	10.1207	10.0675	10.2266	10.4382	10.3487	10.2898	10.0951	9.86759	10.6481	10.323	10.2548	9.90823	10.1712	10.6116	10.6085	10.2621
	nm	[q](mdeg)	[q](mdeg)	[q](mdeg)	[q](mdeg)	[q](mdeg)	[q](mdeg)	[q](mdeg)	[q](mdeg)	[q](mdeg)	[q](mdeg)	[q](mdeg)	[q](mdeg)	[q](mdeg)	[q](mdeg)	[q](mdeg)	[q](mdeg)	[q](mdeg)	[q](mdeg)	[q](mdeg)	[q](mdeg)	[q](mdeg)	[q](mdeg)	[q](mdeg)
	325	-62.8292	-62.6827	-62.9505	-29.0527	-61.7265	-63.3946	-63.3018	-62.8868	-61.7365	-61.8228	-61.796	-62.2559	-62.2974	-62.533	-63.1338	-62.8092	-62.0521	-62.5558	-62.4194	-63.1434	-62.6301	-62.8652	-61.6909
	324.8	-59.4986	-59.3683	-59.6023	-26.9801	-58.5115	-60.0334	-59.9943	-59.5757	-58.5648	-58.6201	-58.6298	-59.0194	-59.0433	-59.3179	-59.791	-59.5355	-58.8297	-59.2654	-59.1567	-59.8032	-59.3096	-59.5444	-58.4759
	324.6	-56.1156	-55.9805	-56.217	-24.9422	-55.172	-56.5546	-56.5646	-56.1427	-55.2697	-55.3574	-55.3396	-55.6538	-55.6768	-55.9927	-56.371	-56.142	-55.4929	-55.8915	-55.777	-56.3292	-55.9211	-56.1344	-55.1661
	324.4	-52.6312	-52.4682	-52.7222	-22.9193	-51.7067	-53.0555	-53.0142	-52.6891	-51.8772	-51.9886	-51.9342	-52.2302	-52.2093	-52.521	-52.8051	-52.6573	-52.0771	-52.4741	-52.3575	-52.7607	-52.4321	-52.6416	-51.8218
	324.2	-49.0778	-48.9257	-49.105	-20.9344	-48.1703	-49.3788	-49.3928	-49.0909	-48.4104	-48.5076	-48.431	-48.6713	-48.6834	-48.91	-49.1573	-49.0364	-48.5326	-48.9443	-48.8286	-49.1372	-48.8607	-48.999	-48.3705
	324	-45.4007	-45.2902	-45.4147	-18.9947	-44.6252	-45.6313	-45.6552	-45.4518	-44.8689	-44.9561	-44.8909	-45.0638	-45.0775	-45.2632	-45.4869	-45.3591	-44.9288	-45.2619	-45.2767	-45.4283	-45.167	-45.2914	-44.8135
	323.8	-41.6565	-41.5623	-41.6434	-17.1563	-40.9464	-41.7692	-41.788	-41.7205	-41.2319	-41.2835	-41.2466	-41.3513	-41.3761	-41.5517	-41.7167	-41.6072	-41.2197	-41.5462	-41.5754	-41.6352	-41.359	-41.4788	-41.1473
	323.6	-37.8329	-37.7462	-37.8139	-15.3466	-37.2068	-37.898	-37.9177	-37.8599	-37.5481	-37.4875	-37.5252	-37.5395	-37.5927	-37.7107	-37.8528	-37.7689	-37.3669	-37.7187	-37.7753	-37.7832	-37.5242	-37.6238	-37.3407
	323.4	-33.9801	-33.9084	-33.9395	-13.5811	-33.3668	-34.0374	-34.0507	-33.9762	-33.7213	-33.6289	-33.6946	-33.6911	-33.7344	-33.8551	-33.9854	-33.9191	-33.5007	-33.8569	-33.9207	-33.9126	-33.6642	-33.7587	-33.5125
	323.2	-30.1146	-30.049	-30.0495	-11.9407	-29.4873	-30.1814	-30.1945	-30.1011	-29.8676	-29.771	-29.8184	-29.8126	-29.8469	-29.9984	-30.1274	-30.0558	-29.6321	-29.9968	-30.0439	-30.0366	-29.8055	-29.8927	-29.6368
	323	-26.254	-26.1885	-26.1639	-10.3591	-25.6084	-26.3089	-26.3246	-26.2339	-25.9946	-25.904	-25.9336	-25.9188	-25.9697	-26.1341	-26.2656	-26.1924	-25.7633	-26.1348	-26.1613	-26.1576	-25.9311	-26.0064	-25.7622
	322.8	-22.3815	-22.3201	-22.2915	-8.8453	-21.7203	-22.4362	-22.453	-22.3698	-22.1336	-22.0384	-22.0585	-22.046	-22.0987	-22.275	-22.4098	-22.3242	-21.8959	-22.2556	-22.2826	-22.2769	-22.0599	-22.1295	-21.8774
	322.6	-18.5135	-18.4557	-18.4237	-7.4564	-17.8401	-18.5657	-18.5871	-18.4973	-18.2607	-18.1695	-18.1804	-18.1648	-18.2205	-18.418	-18.552	-18.4474	-18.0182	-18.3819	-18.4035	-18.3979	-18.1886	-18.2554	-17.9927
	322.4	-14.6449	-14.5846	-14.5453	-6.08452	-13.9732	-14.7017	-14.7267	-14.6206	-14.3984	-14.3059	-14.2973	-14.2815	-14.3401	-14.5681	-14.7008	-14.5645	-14.1392	-14.5107	-14.5327	-14.5209	-14.3168	-14.3819	-14.0966
	322.2	-10.7849	-10.7161	-10.6772	-4.88314	-10.1104	-10.8424	-10.8741	-10.7577	-10.54	-10.4486	-10.4046	-10.3909	-10.4682	-10.6976	-10.8385	-10.6936	-10.2651	-10.6228	-10.6523	-10.643	-10.4395	-10.5077	-10.2217
	322	-6.92953	-6.85399	-6.80375	-3.69842	-6.22249	-6.96313	-7.00239	-6.89519	-6.67083	-6.57921	-6.52144	-6.51268	-6.60892	-6.8335	-6.98294	-6.81067	-6.38499	-6.74593	-6.78334	-6.77439	-6.56637	-6.63467	-6.3452
	321.8	-3.07138	-2.9897	-2.92855	-2.10049	-2.42539	-3.08585	-3.13226	-3.02732	-2.81202	-2.71951	-2.66113	-2.63829	-2.75153	-2.97041	-3.11636	-2.94663	-2.53916	-2.87329	-2.9161	-2.90381	-2.70177	-2.75931	-2.48142
	321.6	-0.529776	-0.460594	-0.419619	-0.324947	-0.259201	-0.487833	-0.546548	-0.494227	-0.391291	-0.294429	-0.18653	-0.114439	-0.291843	-0.496206	-0.53888	-0.439354	-0.230559	-0.330214	-0.384734	-0.334465	-0.189409	-0.241283	-0.0239967
	321.4	-0.0395749	0.0285939	0.0551373	0.0979171	0.115812	0.0180253	-0.0306177	-0.00902152	0.0430547	0.141056	0.295562	0.373603	0.162001	-0.0449439	-0.045101	0.00509119	0.138041	0.149593	0.0848225	0.143113	0.26576	0.202506	0.428764
	321.2	-0.0175169	0.0440807	0.0573874	0.102805	0.119012	0.0410151	-0.00319684	-0.017599	-0.00268888	0.0946989	0.28257	0.35796	0.135097	-0.105953	-0.100602	-0.0602144	0.0706758	0.112856	0.0199815	0.0664861	0.190735	0.120341	0.352524
	321	-0.0339611	0.0114442	0.0293252	0.065923	0.0902905	0.019665	-0.0272892	-0.0409279	-0.0465857	0.0447659	0.2526	0.329089	0.104343	-0.128047	-0.128821	-0.0924742	0.0371883	0.0986483	-0.00108254	0.0360421	0.162067	0.0905105	0.310368
	320.8	-0.0347314	-0.00211322	0.0155292	0.0551634	0.0767654	0.0144678	-0.0283577	-0.0481814	-0.0683762	0.0237272	0.244073	0.319504	0.0893315	-0.129439	-0.132498	-0.10226	0.0254612	0.0976076	-0.00734651	0.0233887	0.153427	0.0853573	0.305298
	320.6	-0.0422776	-0.00773823	0.014613	0.0498785	0.0728894	0.0184007	-0.0201859	-0.05309	-0.0622296	0.0314238	0.240883	0.314752	0.083042	-0.123597	-0.121804	-0.111312	0.0193353	0.0823516	-0.0151795	0.00612462	0.149669	0.0896213	0.303958
	320.4	-0.0368314	-0.0115453	0.00986576	0.0444478	0.0820353	0.0171531	-0.0155344	-0.0566677	-0.0634313	0.0238445	0.247531	0.313953	0.0876087	-0.124038	-0.11793	-0.121252	0.0126845	0.0754999	-0.00614083	0.00621402	0.141686	0.0847957	0.302734
	320.2	-0.0306745	-0.0104405	-0.00181258	0.0280026	0.0848202	0.00687027	-0.0280759	-0.0663319	-0.0785774	0.0125252	0.244765	0.303624	0.0880259	-0.116809	-0.116342	-0.127802	0.00605285	0.0634784	-0.0111181	-0.00464785	0.131557	0.0869198	0.287248
	320	-0.0352234	-0.0131685	-0.00487018	0.0227339	0.0720457	0.00860417	-0.0279772	-0.0610991	-0.0780785	0.0195686	0.248041	0.301772	0.0948327	-0.123216	-0.122621	-0.133107	0.00464129	0.0631853	-0.0135247	-0.0147384	0.141197	0.0998278	0.290804
	319.8	-0.03837	-0.0166445	-0.0107653	0.0129461	0.06541	0.0119593	-0.0241644	-0.069639	-0.0781459	0.0199403	0.256091	0.307636	0.0886045	-0.125708	-0.129774	-0.146911	-0.0181412	0.0621232	-0.00618339	-0.0117575	0.122755	0.0838894	0.29919
	319.6	-0.0388504	-0.00947034	-0.0242723	0.00334752	0.0659117	0.0128887	-0.0266067	-0.0664244	-0.0772895	0.0115278	0.259945	0.301271	0.0904902	-0.128092	-0.130099	-0.149602	-0.0170983	0.0410472	-0.00685942	-0.00793767	0.114188	0.0772471	0.298508
	319.4	-0.0269146	0.00446701	-0.0256894	-0.00532997	0.0742683	0.014168	-0.0337888	-0.0670177	-0.0566344	0.0197746	0.258924	0.298566	0.0887743	-0.128073	-0.129928	-0.14708	-0.0118661	0.0434395	-0.00501049	-0.00508988	0.103149	0.0655261	0.297687
	319.2	-0.0209368	0.00443959	-0.0130138	0.00132465	0.0746114	0.0177505	-0.0373099	-0.0721198	-0.0418295	0.0292569	0.272557	0.315816	0.0887882	-0.115473	-0.12511	-0.146553	-0.0164798	0.050413	0.00485504	0.00682032	0.101628	0.0637591	0.284045
	319	-0.0282	0.00217521	0.000398517	0.00689089	0.0769235	0.0392998	-0.0197403	-0.0696566	-0.0499831	0.0240588	0.289828	0.330975	0.0862907	-0.0933009	-0.109284	-0.133522	-0.00674343	0.0497546	0.00465071	0.00568891	0.109662	0.0702848	0.285965
	318.8	-0.0284241	0.0038867	0.00335336	-0.0016706	0.0650126	0.0526874	-0.011796	-0.0607452	-0.0513849	0.0278869	0.291633	0.326791	0.0700967	-0.0721523	-0.0947858	-0.133981	-0.00425982	0.0579333	0.000221372	0.0020535	0.110751	0.0743315	0.287536
	318.6	-0.0307096	0.00990236	0.00629497	-0.000752807	0.0557626	0.0556282	-0.013851	-0.065792	-0.0453531	0.035786	0.292869	0.328997	0.0686854	-0.057138	-0.0826774	-0.122819	0.00221682	0.0459343	-0.00228739	0.00645339	0.109694	0.0826128	0.291605
	318.4	-0.0300778	0.0210894	0.0147833	0.00391853	0.054611	0.055992	-0.0177978	-0.0675349	-0.0433021	0.0402378	0.289922	0.331272	0.0680922	-0.046247	-0.0668836	-0.0976284	0.0282199	0.0365964	-0.00197184	0.0036782	0.120056	0.0844229	0.295788
	318.2	-0.0435611	0.011245	0.00887597	0.0033921	0.0545694	0.0536487	-0.0127372	-0.0571434	-0.0516948	0.0400656	0.279	0.327943	0.0609754	-0.0259118	-0.0568614	-0.090552	0.040796	0.0322499	-0.00556326	0.00101483	0.116723	0.0747379	0.298451
	318	-0.0402524	0.015739	-0.00211668	-0.00633693	0.0479962	0.0553677	-0.000151515	-0.0425166	-0.0552464	0.0385932	0.280865	0.334199	0.0678979	-0.00749278	-0.0469159	-0.0891349	0.0416442	0.0419061	-0.00443637	0.0135571	0.124224	0.0783652	0.298008
	317.8	-0.0377853	0.019318	-0.00827229	-0.00118744	0.0523022	0.0692483	0.0162795	-0.0336703	-0.0449058	0.0450253	0.270245	0.321658	0.0715111	0.00378454	-0.0375972	-0.0898178	0.0447385	0.0449408	-3.71933e-05	0.0183419	0.12601	0.0798378	0.297209
	317.6	-0.025962	0.0233855	-0.00618744	-0.00202727	0.050805	0.0627714	0.0158727	-0.033488	-0.0497501	0.0491554	0.272374	0.320184	0.0790373	-0.00620198	-0.0407901	-0.0740349	0.0625559	0.0428312	0.0107142	0.0254909	0.134824	0.0850165	0.29195
	317.4	-0.0257542	0.0229057	-0.0137787	-0.0160798	0.0610746	0.060295	0.0182049	-0.0290619	-0.0362035	0.0619	0.274228	0.32084	0.103141	-0.00349545	-0.0320187	-0.0644667	0.0683398	0.0562769	0.0272721	0.0378795	0.146573	0.0904493	0.297899
	317.2	-0.0208964	0.0242923	-0.01006	0.000601888	0.0619121	0.0519636	0.00471687	-0.015656	-0.0363292	0.0666479	0.277226	0.31835	0.098835	0.00465035	-0.0207939	-0.0581002	0.0725107	0.0484586	0.0446919	0.0525788	0.154951	0.100253	0.292913
	317	-0.022368	0.0240337	-0.000795484	0.011198	0.0498217	0.0495435	-0.000626802	-0.0183603	-0.0199431	0.0809343	0.262173	0.305913	0.101861	0.0125707	-0.0180291	-0.0417335	0.0942848	0.066748	0.053043	0.0635169	0.144774	0.094808	0.30205
	316.8	-0.0256672	0.0279551	0.0222467	0.0232147	0.0520496	0.0470502	0.00853884	-0.0170966	-0.0232027	0.0845755	0.265	0.308141	0.082595	0.0194589	-0.0175014	-0.0293925	0.1062	0.0738158	0.0614449	0.076233	0.147961	0.101643	0.305943
	316.6	-0.0165738	0.0331477	0.0233954	0.0243666	0.0606562	0.0610368	0.0155289	-0.0373343	-0.0203582	0.0870907	0.266599	0.315127	0.0839121	0.0286409	-0.00934374	-0.0140258	0.120839	0.0875419	0.072788	0.0877864	0.156357	0.106788	0.293406
	316.4	-0.0165033	0.0380033	0.0187259	0.0216223	0.0562307	0.0736442	0.020311	-0.0449321	-0.0109376	0.0963302	0.258225	0.307708	0.0776826	0.0533211	0.00945449	-0.00467241	0.134226	0.0957105	0.0756063	0.0890583	0.165396	0.108	0.294616
	316.2	-0.00557888	0.0479444	0.0214189	0.0270277	0.0651968	0.0679666	0.0085243	-0.0471703	-0.0033716	0.106254	0.258232	0.295859	0.0817474	0.0577898	0.0169251	0.0178293	0.150251	0.116905	0.0755647	0.0857667	0.160327	0.097788	0.300975
	316	-0.0087868	0.051614	0.0311689	0.0331571	0.0655618	0.067964	0.0084399	-0.0323242	-0.000772595	0.111545	0.26673	0.30531	0.0867443	0.0605562	0.0275549	0.0325634	0.157896	0.116958	0.0773265	0.0871773	0.165776	0.100236	0.307976
	315.8	-0.0245967	0.0457354	0.0414371	0.0457718	0.0632778	0.0743012	0.0216171	-0.0143219	0.00206316	0.113356	0.267379	0.305408	0.101659	0.0671222	0.0292573	0.0270848	0.153723	0.121487	0.0816458	0.0885211	0.172021	0.102467	0.303825
	315.6	-0.0334541	0.0444671	0.0570443	0.0485954	0.065388	0.0953988	0.0433441	-0.00600135	0.0179801	0.127428	0.264529	0.306491	0.099892	0.0882384	0.0437727	0.0196092	0.151832	0.135711	0.097618	0.105267	0.184277	0.11339	0.304253
	315.4	-0.0366937	0.0402491	0.0629779	0.0483111	0.0913281	0.103961	0.0571828	0.000680566	0.029128	0.145026	0.257906	0.304506	0.10473	0.0925786	0.0501866	0.0339397	0.161776	0.131817	0.103342	0.118372	0.179121	0.116591	0.299826
	315.2	-0.0296769	0.0433061	0.0668881	0.0456774	0.087976	0.102258	0.0599892	0.013322	0.0322695	0.150792	0.258446	0.311702	0.1105	0.0961746	0.0532591	0.0261759	0.160063	0.125128	0.111774	0.129978	0.18123	0.123672	0.304272
	315	-0.0244211	0.0517008	0.0796967	0.0605317	0.0895392	0.104935	0.0735666	0.0117923	0.0333105	0.152949	0.258466	0.308307	0.120632	0.104697	0.0623336	0.0194123	0.160003	0.130777	0.119065	0.142144	0.175082	0.117414	0.325322
	314.8	-0.0169328	0.066717	0.0915043	0.0753251	0.09811	0.113686	0.0802975	0.0153321	0.0269117	0.160164	0.256973	0.302288	0.115987	0.105276	0.0605482	0.0213995	0.161128	0.144744	0.120718	0.140598	0.181069	0.126698	0.347119
	314.6	-0.0341488	0.0584265	0.0986028	0.0795661	0.102723	0.130993	0.0957853	0.0202062	0.0404406	0.178543	0.243961	0.30094	0.117373	0.0992329	0.0524107	0.0435312	0.176012	0.159629	0.138574	0.158487	0.19375	0.142391	0.363294
	314.4	-0.0267688	0.0717639	0.110708	0.0859915	0.111098	0.132659	0.103751	0.00725973	0.0553119	0.189433	0.238939	0.309659	0.12382	0.110722	0.0552967	0.0647424	0.196785	0.160597	0.143969	0.161011	0.199782	0.155608	0.368382
	314.2	-0.0151796	0.0911794	0.0979145	0.0823834	0.114031	0.138016	0.108093	0.000361919	0.0604416	0.19785	0.256473	0.325355	0.124686	0.116193	0.0610543	0.0810485	0.212072	0.154464	0.146531	0.17281	0.206534	0.165813	0.377158
	314	-0.00524414	0.111374	0.101757	0.0754877	0.109207	0.131042	0.0937296	-0.00331247	0.0684714	0.2035	0.254607	0.318304	0.133619	0.122103	0.0630971	0.0931499	0.226084	0.157033	0.158458	0.188367	0.213709	0.1701	0.387458
	313.8	0.0109342	0.122194	0.113245	0.085662	0.113758	0.140937	0.0985096	0.0119346	0.0715623	0.201277	0.26109	0.320997	0.145544	0.139388	0.0744437	0.110249	0.237597	0.171727	0.175385	0.20955	0.22399	0.176854	0.415689
	313.6	0.0123742	0.137358	0.125872	0.0962222	0.111488	0.144765	0.0889127	0.0413712	0.0759065	0.208193	0.267686	0.333136	0.151631	0.152728	0.0821805	0.138604	0.258211	0.192958	0.174696	0.213348	0.236349	0.187432	0.428318
	313.4	0.00789773	0.141386	0.135755	0.102911	0.122885	0.147958	0.100017	0.0579814	0.0879596	0.220763	0.291001	0.347998	0.158602	0.160164	0.0865908	0.161526	0.279353	0.198265	0.184656	0.227826	0.259319	0.199968	0.459134
	313.2	0.0214473	0.155362	0.142972	0.109998	0.134109	0.159148	0.112055	0.0644369	0.103873	0.235335	0.297084	0.35055	0.158683	0.164115	0.0909401	0.173567	0.290882	0.195042	0.192677	0.245232	0.265869	0.208922	0.47141
	313	0.031046	0.173419	0.16284	0.127728	0.156466	0.169126	0.122586	0.0744962	0.120628	0.25258	0.299295	0.358617	0.166554	0.17955	0.106704	0.198934	0.315113	0.192378	0.193753	0.250561	0.28739	0.231441	0.484391
	312.8	0.0417857	0.187557	0.172967	0.141967	0.159953	0.180236	0.135293	0.0773453	0.12535	0.259489	0.31348	0.383237	0.15754	0.191555	0.118355	0.214023	0.323634	0.211777	0.189908	0.248009	0.290087	0.238829	0.496271
	312.6	0.046074	0.196273	0.175025	0.147105	0.1662	0.177874	0.145156	0.0906569	0.137927	0.271009	0.324409	0.401751	0.161456	0.213361	0.14022	0.225081	0.332329	0.223162	0.206833	0.26217	0.307433	0.256472	0.498232
	312.4	0.0607378	0.215229	0.17607	0.149169	0.174139	0.19192	0.167965	0.10222	0.156374	0.292169	0.326319	0.400603	0.168337	0.229487	0.154086	0.238738	0.348731	0.22927	0.218457	0.273932	0.331419	0.277123	0.518097
	312.2	0.0672145	0.224765	0.181933	0.159755	0.181563	0.194139	0.163395	0.108339	0.174325	0.310616	0.324703	0.390913	0.178707	0.23657	0.162295	0.241517	0.354642	0.242406	0.222537	0.278049	0.342781	0.295416	0.54325
	312	0.0780779	0.240699	0.207544	0.182079	0.188257	0.192116	0.166232	0.115325	0.184967	0.325049	0.336463	0.395142	0.210457	0.253544	0.178563	0.254205	0.370158	0.247198	0.242773	0.297046	0.344472	0.298168	0.555696
	311.8	0.0932547	0.257321	0.224094	0.19401	0.199783	0.197137	0.174921	0.136133	0.197197	0.32925	0.356835	0.40674	0.241417	0.260768	0.181924	0.269191	0.384486	0.277871	0.262544	0.308238	0.364229	0.307477	0.566662
	311.6	0.117105	0.278529	0.226779	0.194945	0.209626	0.21428	0.203784	0.157841	0.206335	0.341438	0.381407	0.419612	0.258575	0.266315	0.180727	0.284379	0.39795	0.309992	0.272803	0.316968	0.375518	0.315179	0.578455
	311.4	0.142528	0.302265	0.244933	0.209186	0.224557	0.220573	0.200856	0.172618	0.229596	0.366113	0.408574	0.433122	0.291506	0.270097	0.191137	0.300116	0.411977	0.329863	0.296617	0.337654	0.385399	0.337966	0.599747
	311.2	0.151525	0.318325	0.271263	0.237466	0.237766	0.236417	0.210124	0.180947	0.255955	0.395054	0.435907	0.462176	0.308941	0.274028	0.205923	0.317773	0.425369	0.352965	0.309512	0.344507	0.40255	0.356548	0.630208
	311	0.158328	0.326145	0.310559	0.265753	0.25163	0.245372	0.220679	0.178312	0.27739	0.420827	0.457314	0.483428	0.323108	0.294751	0.224582	0.332733	0.444094	0.372976	0.317718	0.352931	0.417629	0.369045	0.650223
	310.8	0.183689	0.351032	0.347052	0.289141	0.253853	0.268288	0.249005	0.185518	0.302225	0.445038	0.469371	0.492276	0.331384	0.324066	0.247667	0.342497	0.456877	0.396566	0.323543	0.359179	0.431822	0.373773	0.662771
	310.6	0.207037	0.380206	0.383026	0.322373	0.258385	0.276473	0.259403	0.192289	0.308357	0.461524	0.485301	0.507438	0.342024	0.335307	0.25783	0.348673	0.466813	0.416422	0.322799	0.36159	0.436579	0.37739	0.672078
	310.4	0.221873	0.396137	0.391538	0.325609	0.277689	0.287151	0.271505	0.189385	0.313969	0.46595	0.501847	0.524366	0.366461	0.349484	0.265347	0.341123	0.470867	0.437252	0.326946	0.361155	0.443804	0.386789	0.69275
	310.2	0.24043	0.417815	0.398334	0.336829	0.306264	0.296539	0.284926	0.207684	0.326888	0.474798	0.528799	0.548927	0.387831	0.359948	0.272807	0.338565	0.472085	0.457482	0.338627	0.367677	0.450485	0.393809	0.702081
	310	0.260221	0.447621	0.412587	0.360669	0.329	0.312398	0.299046	0.221206	0.349715	0.491066	0.538785	0.557505	0.414856	0.37837	0.289776	0.349349	0.48774	0.481411	0.346786	0.3828	0.465448	0.398568	0.725128
	309.8	0.276031	0.473752	0.442821	0.383104	0.349628	0.325341	0.312568	0.257066	0.374004	0.509482	0.54932	0.573467	0.439565	0.393841	0.305319	0.350114	0.487948	0.487527	0.360216	0.394246	0.48532	0.418966	0.747482
	309.6	0.295604	0.503072	0.466135	0.406585	0.37785	0.339764	0.330799	0.289314	0.398695	0.541203	0.576226	0.590532	0.456804	0.404865	0.321413	0.351498	0.493354	0.508357	0.369825	0.40364	0.502027	0.442499	0.770237
	309.4	0.298859	0.514034	0.486794	0.433072	0.391843	0.371298	0.370711	0.315691	0.424206	0.568782	0.592019	0.608257	0.469469	0.431608	0.348662	0.362991	0.506569	0.511006	0.390531	0.433061	0.527778	0.469644	0.78139
	309.2	0.302596	0.530885	0.517889	0.462174	0.413738	0.414707	0.416539	0.325756	0.453276	0.588493	0.607098	0.623113	0.482096	0.46808	0.38075	0.38204	0.535825	0.518484	0.414758	0.463389	0.547349	0.48908	0.797839
	309	0.345919	0.581168	0.539396	0.478763	0.441391	0.445734	0.445607	0.333108	0.471605	0.611279	0.626187	0.647027	0.501002	0.490329	0.402606	0.41998	0.569381	0.538064	0.434657	0.490083	0.573489	0.518955	0.821988
	308.8	0.381423	0.619869	0.559854	0.49905	0.469407	0.441264	0.449715	0.337842	0.485665	0.631788	0.65013	0.667243	0.515424	0.511802	0.428442	0.454791	0.604836	0.550354	0.448849	0.501507	0.576837	0.527803	0.837459
	308.6	0.417689	0.658994	0.597431	0.532133	0.488501	0.452416	0.461053	0.356219	0.520212	0.654035	0.668051	0.680969	0.538344	0.530474	0.45515	0.472607	0.629555	0.565422	0.475121	0.515962	0.604938	0.557123	0.857222
	308.4	0.440577	0.68739	0.622915	0.559059	0.507499	0.47659	0.485977	0.388866	0.555043	0.682873	0.684686	0.693425	0.55851	0.560743	0.497702	0.497269	0.654806	0.587685	0.496111	0.538174	0.636102	0.590019	0.871784
	308.2	0.468021	0.719349	0.643786	0.592143	0.533131	0.496447	0.508243	0.420279	0.579471	0.71325	0.70324	0.712326	0.578503	0.593003	0.531246	0.537243	0.681732	0.599995	0.516583	0.553642	0.666479	0.620897	0.879014
	308	0.487985	0.744499	0.654569	0.60798	0.563909	0.525148	0.536421	0.447987	0.603564	0.737869	0.727847	0.740008	0.619314	0.615629	0.556804	0.573374	0.710288	0.606345	0.551265	0.588852	0.691242	0.646989	0.890345
	307.8	0.524312	0.783677	0.691017	0.646484	0.603442	0.549701	0.55526	0.466598	0.618566	0.755907	0.778142	0.77665	0.645558	0.652279	0.593768	0.606075	0.73924	0.625275	0.571112	0.603483	0.710158	0.662929	0.901335
	307.6	0.559752	0.831368	0.71852	0.681339	0.64516	0.569603	0.568527	0.50891	0.63867	0.785533	0.819871	0.803234	0.6717	0.677806	0.62471	0.636369	0.765758	0.642909	0.585769	0.62347	0.72528	0.685772	0.935617
	307.4	0.584347	0.863548	0.76459	0.722138	0.679798	0.589444	0.586197	0.546654	0.667861	0.825676	0.839109	0.819388	0.701886	0.684799	0.639429	0.665076	0.791779	0.663419	0.608754	0.65196	0.743507	0.708709	0.96993
	307.2	0.602103	0.883539	0.805056	0.768024	0.711979	0.625087	0.626999	0.585213	0.698364	0.86362	0.878998	0.861201	0.732896	0.708572	0.665407	0.696387	0.826541	0.693067	0.617827	0.669613	0.750836	0.71675	0.996468
	307	0.628205	0.924355	0.840946	0.803637	0.736051	0.652085	0.659937	0.617797	0.73389	0.90866	0.916226	0.900407	0.753507	0.718294	0.678874	0.725206	0.858502	0.720274	0.645152	0.700274	0.781358	0.746797	1.01587
	306.8	0.65619	0.95039	0.874381	0.836804	0.774704	0.683748	0.697021	0.628431	0.761738	0.943747	0.937829	0.914843	0.778003	0.74853	0.704178	0.740166	0.877735	0.741139	0.676486	0.734408	0.80769	0.779902	1.03271
	306.6	0.695425	0.992813	0.911181	0.876067	0.808041	0.71507	0.734963	0.654094	0.79589	0.97745	0.964125	0.945463	0.817312	0.772229	0.734834	0.75839	0.888577	0.766378	0.697299	0.755832	0.829953	0.801594	1.04799
	306.4	0.734106	1.0385	0.956515	0.914593	0.846533	0.752203	0.773361	0.679899	0.831429	1.01138	0.993567	0.981855	0.847033	0.810846	0.770453	0.78972	0.922519	0.799067	0.728567	0.784204	0.847757	0.829965	1.07282
	306.2	0.765656	1.08056	0.994607	0.949901	0.883534	0.782033	0.803425	0.719682	0.866595	1.04489	1.0385	1.02609	0.887867	0.839598	0.795164	0.822167	0.961328	0.845964	0.759989	0.816437	0.886253	0.863074	1.09381
	306	0.802589	1.126	1.04221	0.984483	0.923357	0.815269	0.832205	0.763733	0.915693	1.09383	1.07872	1.06192	0.941024	0.860911	0.823271	0.839777	0.987715	0.872832	0.791798	0.844206	0.928006	0.899361	1.12277
	305.8	0.847368	1.17473	1.0978	1.03413	0.97206	0.860539	0.871173	0.805044	0.940734	1.12263	1.12255	1.10011	0.984157	0.887019	0.850872	0.866042	1.02068	0.901972	0.828	0.881402	0.961261	0.928428	1.15793
	305.6	0.886341	1.22442	1.1433	1.08173	1.01322	0.898804	0.905899	0.84762	0.970402	1.15801	1.17044	1.13633	1.02778	0.90774	0.884267	0.899605	1.04937	0.931594	0.845845	0.901853	0.992895	0.961258	1.18117
	305.4	0.927567	1.2792	1.19843	1.13352	1.04368	0.934453	0.952054	0.881691	1.01075	1.20359	1.21842	1.18913	1.06315	0.938565	0.919866	0.94131	1.0955	0.967963	0.886006	0.939493	1.02545	0.988127	1.19684
	305.2	0.970254	1.33457	1.23459	1.18337	1.10087	0.98847	1.00272	0.92597	1.05264	1.24079	1.25938	1.24901	1.10322	0.958683	0.948836	0.971938	1.12679	1.00329	0.920844	0.974669	1.05179	1.01211	1.22784
	305	1.02097	1.39584	1.28095	1.23819	1.15499	1.02739	1.03994	0.967112	1.09174	1.28155	1.30783	1.29824	1.15088	0.991991	0.984552	1.00352	1.16118	1.02108	0.94868	1.01171	1.07422	1.03896	1.24756
	304.8	1.06551	1.44898	1.32876	1.28529	1.21954	1.0607	1.0688	1.00022	1.13536	1.32216	1.33557	1.33794	1.18565	1.02412	1.02213	1.03899	1.19767	1.03653	0.989699	1.06215	1.0949	1.07343	1.27673
	304.6	1.10859	1.50115	1.35887	1.31119	1.27473	1.10323	1.12582	1.03032	1.18171	1.36437	1.35591	1.36717	1.20906	1.0566	1.0526	1.07631	1.2285	1.06216	1.02852	1.10544	1.1199	1.0998	1.294
	304.4	1.15069	1.5597	1.39617	1.34718	1.32615	1.12997	1.16796	1.0634	1.21478	1.40276	1.38756	1.38748	1.2434	1.10133	1.09995	1.1081	1.26734	1.08685	1.08423	1.15639	1.1455	1.13129	1.28888
	304.2	1.19985	1.61957	1.43181	1.3918	1.36438	1.1675	1.20602	1.11006	1.25257	1.44918	1.41771	1.41199	1.27865	1.12698	1.13325	1.13758	1.29895	1.108	1.10838	1.18627	1.17657	1.16561	1.30213
	304	1.22753	1.67349	1.46313	1.42995	1.42014	1.20924	1.24559	1.15517	1.30306	1.49525	1.46263	1.45957	1.33255	1.15851	1.16104	1.1649	1.32685	1.13099	1.1391	1.2187	1.20143	1.20265	1.33187
	303.8	1.26233	1.72299	1.51882	1.47927	1.48272	1.25864	1.28869	1.19922	1.34228	1.53259	1.51173	1.50455	1.37302	1.19265	1.19378	1.18961	1.35886	1.15256	1.16806	1.25239	1.2349	1.24369	1.37462
	303.6	1.30718	1.78228	1.59311	1.55346	1.53359	1.30885	1.33991	1.23226	1.38774	1.58006	1.56958	1.55589	1.41148	1.22735	1.22961	1.22542	1.39314	1.18756	1.20711	1.29165	1.26599	1.2753	1.41367
	303.4	1.33873	1.82896	1.66914	1.62264	1.58158	1.35521	1.38234	1.28187	1.43171	1.62805	1.60784	1.59493	1.4454	1.27545	1.27329	1.25612	1.41791	1.21245	1.23133	1.33291	1.30281	1.30742	1.44182
	303.2	1.38891	1.88609	1.72344	1.68036	1.63362	1.40862	1.43254	1.31884	1.4731	1.67793	1.64409	1.64028	1.48908	1.31573	1.31945	1.29551	1.44776	1.24462	1.26859	1.36497	1.34949	1.35262	1.46755
	303	1.43945	1.94671	1.76883	1.73421	1.69254	1.44749	1.47633	1.35207	1.51205	1.72582	1.68554	1.6769	1.52557	1.35552	1.36169	1.3444	1.49418	1.27938	1.30654	1.40196	1.37507	1.37696	1.48315
	302.8	1.47073	1.99361	1.82168	1.78485	1.74121	1.50378	1.53519	1.3858	1.55459	1.77252	1.72292	1.7204	1.56602	1.39434	1.3967	1.3833	1.52479	1.30761	1.34064	1.44141	1.40785	1.41275	1.50619
	302.6	1.52192	2.0617	1.86149	1.82692	1.79642	1.55762	1.59453	1.42084	1.588	1.80281	1.76619	1.76353	1.6062	1.42535	1.43799	1.42199	1.56279	1.35551	1.37052	1.48176	1.44134	1.45748	1.53695
	302.4	1.57807	2.1339	1.91159	1.8775	1.84773	1.5838	1.62225	1.46676	1.63463	1.85093	1.79749	1.79929	1.65372	1.46371	1.47151	1.46786	1.60166	1.40375	1.39107	1.50401	1.47411	1.49568	1.56771
	302.2	1.6142	2.18486	1.96371	1.92353	1.89429	1.60662	1.65357	1.50736	1.68655	1.90089	1.82758	1.82547	1.6945	1.50927	1.51406	1.49091	1.63375	1.42976	1.41476	1.52859	1.50418	1.52508	1.5797
	302	1.64428	2.23132	2.01299	1.98308	1.95026	1.65182	1.70344	1.54955	1.74262	1.9487	1.87421	1.86824	1.74044	1.53725	1.53791	1.50956	1.65242	1.45514	1.44397	1.5579	1.54968	1.57729	1.61246
	301.8	1.68312	2.28616	2.04802	2.02465	1.9912	1.69848	1.75667	1.60109	1.78749	2.01065	1.9107	1.90793	1.7769	1.56896	1.55883	1.53517	1.67531	1.49325	1.4667	1.58989	1.57981	1.6221	1.6436
	301.6	1.72363	2.3476	2.09652	2.07995	2.04792	1.74448	1.80013	1.63589	1.8278	2.06023	1.95553	1.96042	1.82906	1.58523	1.57144	1.56908	1.71453	1.51904	1.49003	1.61937	1.60325	1.65385	1.67953
	301.4	1.75662	2.40047	2.15338	2.13222	2.099	1.79066	1.8416	1.67908	1.86536	2.09618	2.00452	2.01229	1.87813	1.61998	1.60218	1.60251	1.75034	1.55186	1.50808	1.64583	1.63818	1.69253	1.71759
	301.2	1.78493	2.44951	2.22059	2.19486	2.14594	1.83291	1.88057	1.71814	1.89916	2.13613	2.05796	2.05678	1.90614	1.64853	1.63606	1.63193	1.78175	1.58048	1.5325	1.66829	1.66186	1.71766	1.75669
	301	1.83058	2.51882	2.27189	2.23606	2.18922	1.87413	1.92337	1.76642	1.94209	2.18419	2.09182	2.08843	1.94264	1.67842	1.66293	1.6635	1.8171	1.61046	1.55843	1.70448	1.69364	1.75489	1.79957
	300.8	1.86633	2.56878	2.32023	2.27533	2.23048	1.92151	1.9664	1.81766	1.97651	2.22084	2.12436	2.12799	1.97872	1.70584	1.69701	1.69297	1.85079	1.65298	1.58506	1.73804	1.73985	1.79271	1.82243
	300.6	1.902	2.61869	2.35898	2.31604	2.26806	1.96874	2.01172	1.85808	2.02855	2.26609	2.15359	2.16119	2.0088	1.73881	1.72959	1.71495	1.88793	1.69446	1.60556	1.75355	1.76266	1.81768	1.83157
	300.4	1.93629	2.66794	2.39969	2.35628	2.31044	2.01661	2.05814	1.90489	2.07327	2.29968	2.1657	2.18579	2.03738	1.77629	1.76368	1.73881	1.9142	1.71762	1.62916	1.77769	1.78881	1.84756	1.85267
	300.2	1.98384	2.72042	2.4286	2.39001	2.36371	2.06535	2.10319	1.95077	2.11291	2.33139	2.19674	2.20686	2.07478	1.82325	1.81329	1.76433	1.93839	1.75119	1.63857	1.7843	1.80814	1.87046	1.85556
	300	2.03232	2.78248	2.47741	2.43269	2.40643	2.10042	2.13493	1.98578	2.15097	2.36873	2.24892	2.25671	2.11172	1.85748	1.85078	1.79063	1.96431	1.77896	1.64315	1.80329	1.82765	1.88712	1.87448
	299.8	2.05922	2.82601	2.51626	2.46748	2.44581	2.15178	2.18056	2.01947	2.19369	2.42136	2.28012	2.28831	2.13957	1.89973	1.89112	1.82039	2.0019	1.81571	1.6512	1.82252	1.85188	1.91757	1.90149
	299.6	2.09486	2.87809	2.55906	2.51136	2.48541	2.17885	2.21273	2.05562	2.22038	2.45276	2.30955	2.32119	2.16924	1.93043	1.92178	1.83872	2.02332	1.85427	1.66153	1.84891	1.8688	1.93919	1.92114
	299.4	2.13062	2.92709	2.60298	2.55332	2.52359	2.20736	2.24404	2.06969	2.25112	2.48746	2.32377	2.34079	2.19586	1.95958	1.94568	1.84345	2.03057	1.86786	1.67872	1.87606	1.88083	1.95166	1.94078
	299.2	2.16448	2.97402	2.62988	2.57874	2.56591	2.24515	2.2809	2.09468	2.27519	2.51878	2.33323	2.3541	2.21192	1.98383	1.9617	1.86082	2.04758	1.88575	1.70156	1.90425	1.89321	1.96759	1.94957
	299	2.18813	3.01508	2.66278	2.61527	2.59295	2.27348	2.30682	2.12795	2.3019	2.54858	2.36109	2.38227	2.22206	2.00302	1.98192	1.8911	2.07358	1.91761	1.71866	1.91672	1.91961	1.99854	1.96517
	298.8	2.20916	3.05497	2.6814	2.64151	2.63348	2.29037	2.32544	2.15837	2.32363	2.57567	2.38669	2.41542	2.23354	2.03486	2.00706	1.90616	2.09866	1.9413	1.74436	1.93635	1.92851	2.01704	1.98473
	298.6	2.23124	3.09219	2.69201	2.66166	2.68191	2.30219	2.34259	2.18924	2.34143	2.59021	2.39919	2.4315	2.25891	2.06111	2.03051	1.92839	2.12394	1.95393	1.74758	1.9451	1.94215	2.03402	2.01686
	298.4	2.26256	3.13255	2.72644	2.68094	2.70762	2.323	2.36309	2.21368	2.36469	2.618	2.41618	2.4455	2.27764	2.08271	2.04685	1.94881	2.14342	1.96686	1.75271	1.95382	1.97033	2.06641	2.03234
	298.2	2.27355	3.1515	2.76107	2.70241	2.73599	2.35801	2.39514	2.22656	2.39733	2.65807	2.40771	2.45066	2.28474	2.09463	2.05547	1.96848	2.17083	1.98479	1.76873	1.97185	1.97559	2.08113	2.06018
	298	2.29017	3.17512	2.79888	2.73042	2.75683	2.38603	2.41556	2.25118	2.40956	2.6853	2.4198	2.46101	2.29942	2.10897	2.07036	1.96676	2.16652	1.99794	1.76519	1.96815	1.99611	2.10155	2.07626
	297.8	2.309	3.20581	2.83363	2.76776	2.76904	2.40991	2.43349	2.27564	2.42373	2.69856	2.44335	2.47555	2.32567	2.1211	2.07553	1.97195	2.17379	2.00517	1.7672	1.97614	2.00537	2.11634	2.09024
	297.6	2.3301	3.228	2.84222	2.77976	2.78865	2.44855	2.46646	2.28924	2.44524	2.71578	2.45602	2.49181	2.3335	2.12338	2.08473	1.97252	2.1723	2.01392	1.74847	1.97434	2.02168	2.13372	2.11234
	297.4	2.344	3.2464	2.86443	2.78942	2.82335	2.46895	2.48436	2.30716	2.46103	2.73088	2.47519	2.51099	2.34748	2.13252	2.092	1.9846	2.17651	2.02008	1.76851	1.99084	2.03239	2.15292	2.1305
	297.2	2.35889	3.26446	2.89246	2.81001	2.83994	2.48445	2.51402	2.32182	2.45873	2.73155	2.49527	2.52861	2.36966	2.13927	2.10479	1.99211	2.19059	2.02821	1.79424	2.01101	2.04798	2.16514	2.15163
	297	2.37717	3.28663	2.88715	2.8108	2.85104	2.49775	2.53312	2.33489	2.45784	2.73589	2.49554	2.53122	2.38884	2.15904	2.12754	2.01138	2.21261	2.04481	1.8043	2.01897	2.06427	2.17501	2.15108
	296.8	2.4002	3.3183	2.89001	2.80995	2.84881	2.50417	2.54346	2.37413	2.45998	2.73208	2.47158	2.51469	2.40247	2.16249	2.13285	2.0361	2.23212	2.05273	1.80127	2.0227	2.0888	2.20604	2.14551
	296.6	2.41988	3.33835	2.90005	2.81056	2.85831	2.52192	2.56587	2.3914	2.46369	2.73466	2.46821	2.51046	2.41722	2.15561	2.13335	2.06263	2.25733	2.06294	1.81834	2.03567	2.1021	2.22272	2.1473
	296.4	2.42055	3.34679	2.894	2.80364	2.86442	2.52028	2.57201	2.39837	2.47399	2.74917	2.47887	2.52098	2.42646	2.17203	2.14	2.0717	2.27029	2.07119	1.82075	2.0339	2.10326	2.23445	2.15493
	296.2	2.40341	3.34036	2.89118	2.79284	2.87306	2.5346	2.58266	2.40972	2.48083	2.75703	2.50793	2.54327	2.42949	2.18306	2.13894	2.05803	2.26347	2.09191	1.80926	2.01975	2.12589	2.25468	2.16264
	296	2.41993	3.36012	2.89281	2.7946	2.88096	2.53998	2.58825	2.40966	2.48443	2.75674	2.523	2.56129	2.43627	2.18133	2.14506	2.06577	2.28046	2.10116	1.80793	2.02044	2.13806	2.25516	2.15928
	295.8	2.43168	3.37201	2.90216	2.79657	2.87841	2.52239	2.57117	2.39904	2.48593	2.75775	2.52407	2.55909	2.4398	2.16521	2.13256	2.06283	2.28837	2.09483	1.81409	2.01675	2.14096	2.24583	2.16886
	295.6	2.43969	3.37357	2.90474	2.7965	2.87505	2.51854	2.56935	2.39425	2.47333	2.75568	2.54668	2.57628	2.43705	2.15035	2.11844	2.04565	2.2755	2.09349	1.82155	2.01505	2.13724	2.23429	2.16492
	295.4	2.43679	3.36213	2.89329	2.7896	2.8704	2.53429	2.57912	2.40441	2.4707	2.75629	2.55844	2.58676	2.4404	2.13371	2.11128	2.04714	2.26997	2.10142	1.81584	2.01171	2.13855	2.23979	2.17297
	295.2	2.43683	3.3601	2.88842	2.7818	2.85904	2.54631	2.58114	2.40928	2.45699	2.74318	2.55836	2.58607	2.42765	2.13546	2.1084	2.06049	2.2832	2.10084	1.80684	2.01655	2.14484	2.23774	2.17285
	295	2.43042	3.35221	2.88077	2.78299	2.86012	2.53938	2.56331	2.41197	2.4381	2.72044	2.56725	2.6026	2.41803	2.13257	2.1015	2.07326	2.29249	2.09528	1.802	2.00492	2.13959	2.22101	2.18077
	294.8	2.42348	3.34832	2.88968	2.7886	2.84861	2.53377	2.56576	2.41173	2.42774	2.71251	2.56001	2.59853	2.41402	2.14507	2.11734	2.07331	2.28507	2.09939	1.79817	1.98789	2.1419	2.21548	2.18051
	294.6	2.42803	3.35004	2.87556	2.77782	2.84467	2.54223	2.56916	2.40818	2.42202	2.71215	2.55227	2.58914	2.40193	2.12137	2.09943	2.06348	2.27473	2.1049	1.78983	1.96992	2.12839	2.20638	2.17586
	294.4	2.43232	3.34344	2.85805	2.75943	2.83498	2.52767	2.56216	2.40114	2.41276	2.69916	2.54312	2.57397	2.4022	2.10949	2.09281	2.06359	2.28609	2.10842	1.78453	1.96569	2.12743	2.20561	2.17166
	294.2	2.41087	3.3173	2.84618	2.75866	2.82746	2.49776	2.54997	2.39487	2.40917	2.685	2.52553	2.56477	2.39092	2.10648	2.0925	2.05348	2.27838	2.11378	1.7887	1.96495	2.12222	2.19945	2.17469
	294	2.39186	3.28387	2.83354	2.753	2.80543	2.47332	2.54377	2.38156	2.41013	2.68553	2.51121	2.55371	2.37433	2.09377	2.08375	2.03269	2.26251	2.10536	1.79511	1.95842	2.10764	2.18076	2.18099
	293.8	2.38692	3.27562	2.83973	2.76489	2.79202	2.45622	2.5319	2.37748	2.40181	2.67662	2.50234	2.54772	2.36349	2.07496	2.06765	2.03007	2.26063	2.08818	1.79921	1.95617	2.1096	2.18229	2.19298
	293.6	2.38203	3.27471	2.85042	2.76944	2.77259	2.4408	2.51148	2.3528	2.39208	2.674	2.50238	2.53823	2.35467	2.05966	2.05087	2.02452	2.24783	2.06024	1.80806	1.94832	2.12221	2.19032	2.18571
	293.4	2.36076	3.26081	2.84926	2.75944	2.74636	2.42517	2.49777	2.33919	2.37782	2.67492	2.48974	2.53319	2.36144	2.03918	2.0358	2.01925	2.23226	2.04266	1.81176	1.95443	2.11891	2.18692	2.17892
	293.2	2.33437	3.24168	2.82871	2.73873	2.72199	2.401	2.4825	2.31908	2.37304	2.67049	2.46612	2.52474	2.36167	2.0307	2.02462	2.00607	2.22317	2.03734	1.8331	1.96446	2.10493	2.18056	2.17548
	293	2.31777	3.21476	2.81378	2.72473	2.70022	2.37041	2.45175	2.30475	2.36378	2.65013	2.46633	2.52349	2.35635	2.00465	1.99186	1.99511	2.206	2.01894	1.83924	1.96246	2.08975	2.16508	2.16386
	292.8	2.28919	3.16938	2.78065	2.68932	2.66893	2.36605	2.43296	2.29086	2.35402	2.62754	2.46225	2.52157	2.33915	1.98561	1.96405	1.99495	2.19937	1.99592	1.83554	1.9485	2.10321	2.16182	2.15097
	292.6	2.25915	3.13079	2.73773	2.64411	2.63391	2.35381	2.40852	2.29507	2.34452	2.62283	2.45482	2.51404	2.32463	1.9731	1.95657	2.00893	2.20483	1.99529	1.83523	1.94112	2.11145	2.17111	2.14378
	292.4	2.25081	3.11389	2.71367	2.61787	2.60678	2.34144	2.39246	2.28763	2.33579	2.60813	2.45399	2.5029	2.30631	1.97346	1.96853	2.0242	2.20886	1.997	1.83925	1.93912	2.09916	2.16864	2.14501
	292.2	2.21472	3.06276	2.69448	2.59482	2.58798	2.3293	2.37804	2.25927	2.32114	2.60533	2.4285	2.47979	2.29957	1.97218	1.97435	2.01482	2.19822	1.97429	1.83389	1.93686	2.06435	2.15724	2.14846
	292	2.19028	3.01909	2.6708	2.56401	2.57245	2.32887	2.36614	2.22512	2.30991	2.59743	2.39561	2.45034	2.29374	1.95198	1.94453	2.00563	2.18466	1.96809	1.8375	1.94199	2.03338	2.13181	2.13593
	291.8	2.16845	2.98076	2.6602	2.55117	2.53306	2.31423	2.35521	2.20219	2.29709	2.58659	2.3706	2.42696	2.27017	1.93131	1.91549	1.98265	2.15763	1.95835	1.84034	1.95156	2.02547	2.13017	2.1196
	291.6	2.14127	2.94314	2.62528	2.51763	2.51995	2.29426	2.33969	2.17349	2.28247	2.57342	2.35944	2.40618	2.25439	1.92138	1.90585	1.95887	2.12904	1.94328	1.83607	1.94522	1.99659	2.1087	2.11501
	291.4	2.11667	2.91648	2.58759	2.49064	2.47909	2.28313	2.32251	2.16442	2.26475	2.55811	2.35033	2.38687	2.2355	1.90687	1.90239	1.93818	2.09577	1.94523	1.82254	1.93018	2.00304	2.10898	2.10293
	291.2	2.08546	2.87325	2.54863	2.46652	2.43618	2.25544	2.30288	2.14449	2.25896	2.54002	2.34386	2.38485	2.20386	1.89155	1.8968	1.93027	2.09603	1.95127	1.81814	1.92987	2.00161	2.09706	2.08158
	291	2.05026	2.81869	2.51863	2.43408	2.41205	2.22965	2.27382	2.12929	2.22943	2.50787	2.32616	2.37482	2.19835	1.88864	1.90101	1.92554	2.09311	1.95235	1.81462	1.92399	1.99927	2.07932	2.07842
	290.8	2.01601	2.78268	2.50364	2.40494	2.37505	2.18882	2.23526	2.12208	2.19672	2.47998	2.29562	2.34485	2.18393	1.87823	1.88706	1.93426	2.09608	1.94328	1.81177	1.91437	1.98724	2.06207	2.0782
	290.6	1.98392	2.7458	2.48936	2.38491	2.33515	2.16406	2.22369	2.09343	2.1794	2.45514	2.28394	2.33554	2.15586	1.86549	1.88235	1.9382	2.0956	1.94025	1.78724	1.89657	1.96883	2.04552	2.07476
	290.4	1.9513	2.70803	2.46385	2.35691	2.31046	2.14116	2.19322	2.07152	2.1799	2.44291	2.27736	2.32103	2.11716	1.86212	1.87208	1.92846	2.08555	1.9491	1.76815	1.8816	1.95942	2.03864	2.06245
	290.2	1.92763	2.67137	2.4521	2.34583	2.28834	2.12344	2.1643	2.06461	2.1949	2.435	2.26799	2.31525	2.08354	1.82739	1.84013	1.92547	2.07033	1.94016	1.75352	1.86496	1.95553	2.03982	2.0672
	290	1.8871	2.61144	2.41947	2.32979	2.27514	2.11641	2.15726	2.03521	2.19848	2.44937	2.26492	2.31994	2.07324	1.81383	1.81419	1.91503	2.0511	1.93346	1.75189	1.86165	1.93982	2.01985	2.07088
	289.8	1.85702	2.57346	2.38445	2.30598	2.24749	2.08747	2.12973	1.99045	2.19217	2.44653	2.26627	2.3219	2.05788	1.79278	1.79751	1.90229	2.02975	1.92202	1.74268	1.84923	1.92772	2.0102	2.07428
	289.6	1.83186	2.53552	2.33996	2.26745	2.22694	2.06379	2.09849	1.96489	2.15587	2.41157	2.26277	2.30725	2.04534	1.77605	1.78156	1.87826	2.00712	1.9145	1.74027	1.84387	1.91769	1.98963	2.0742
	289.4	1.82198	2.51402	2.30938	2.24164	2.19598	2.03814	2.07667	1.94485	2.13479	2.38279	2.23639	2.28698	2.04902	1.75098	1.76875	1.88241	2.00728	1.8875	1.74875	1.84683	1.8937	1.96943	2.0689
	289.2	1.79099	2.48532	2.28214	2.21325	2.17643	2.00554	2.03815	1.92775	2.12018	2.35671	2.21799	2.2583	2.04604	1.73697	1.74995	1.88631	1.99635	1.87548	1.76	1.84282	1.89459	1.97947	2.08307
	289	1.76378	2.45082	2.22995	2.17444	2.15747	1.98491	2.00853	1.93376	2.10239	2.34109	2.21	2.26049	2.02746	1.73991	1.7511	1.89179	1.98766	1.86875	1.75705	1.8397	1.9132	1.98873	2.089
	288.8	1.73023	2.40885	2.1984	2.14355	2.1263	1.97777	1.99543	1.93105	2.07873	2.31814	2.17799	2.23465	1.99955	1.74704	1.75266	1.88906	1.97431	1.8653	1.75211	1.83496	1.90702	1.9879	2.08084
	288.6	1.69865	2.37394	2.17069	2.11826	2.10881	1.95325	1.963	1.90476	2.06134	2.30792	2.1603	2.20907	1.98998	1.7425	1.74885	1.89982	1.97169	1.86425	1.75196	1.83996	1.90703	1.98658	2.08375
	288.4	1.66081	2.34057	2.14384	2.09806	2.08848	1.92006	1.93034	1.87723	2.05767	2.31004	2.13649	2.18765	1.99056	1.73241	1.74848	1.87815	1.94884	1.86285	1.77052	1.83886	1.90277	1.97651	2.07553
	288.2	1.63053	2.31011	2.13634	2.08216	2.06931	1.90937	1.9219	1.84291	2.04422	2.2938	2.10382	2.15992	1.99121	1.73065	1.74299	1.86531	1.93433	1.85852	1.78789	1.86125	1.91163	1.96173	2.06074
	288	1.596	2.25814	2.1134	2.05766	2.05784	1.88707	1.89043	1.81721	2.04521	2.28568	2.09898	2.13531	1.97826	1.71748	1.73329	1.8598	1.93169	1.84831	1.77189	1.85958	1.90875	1.95375	2.06429
	287.8	1.55423	2.20894	2.07544	2.01891	2.03423	1.86	1.8722	1.79626	2.03227	2.26959	2.08488	2.11673	1.96428	1.71622	1.72856	1.86704	1.94606	1.84397	1.79887	1.8788	1.92176	1.95324	2.07238
	287.6	1.5217	2.17082	2.04756	1.98707	2.00527	1.83673	1.85224	1.77674	2.02772	2.25438	2.04496	2.10043	1.94914	1.73472	1.73201	1.86202	1.93258	1.83449	1.81697	1.88184	1.92556	1.95667	2.06374
	287.4	1.50451	2.14081	2.01882	1.94353	1.96676	1.82599	1.84385	1.75459	2.01399	2.23155	2.02331	2.08388	1.93892	1.73617	1.73434	1.85135	1.91279	1.82865	1.79763	1.86641	1.9289	1.96102	2.06257
	287.2	1.48981	2.12024	1.98773	1.91528	1.94825	1.81522	1.81963	1.71809	1.99751	2.20203	2.01889	2.07557	1.94366	1.72893	1.71109	1.86928	1.91885	1.83374	1.79489	1.87754	1.94445	1.98258	2.05
	287	1.46005	2.07472	1.94539	1.87132	1.93713	1.81236	1.80363	1.69955	1.97905	2.19186	2.01633	2.06126	1.93987	1.74493	1.72343	1.87859	1.9191	1.84504	1.80411	1.87948	1.94064	1.98038	2.03347
	286.8	1.42649	2.02335	1.89091	1.82677	1.91018	1.78068	1.78919	1.69836	1.96547	2.17518	2.01051	2.04537	1.9371	1.74465	1.72797	1.86736	1.90622	1.8528	1.79636	1.89681	1.93289	1.9847	2.05364
	286.6	1.40583	1.99216	1.86388	1.79741	1.89038	1.76013	1.77437	1.68631	1.94597	2.15821	1.9931	2.02635	1.92264	1.75109	1.7342	1.86192	1.91882	1.84811	1.78657	1.89727	1.92866	1.98171	2.07673
	286.4	1.3935	1.957	1.83766	1.7749	1.89174	1.76235	1.77024	1.67028	1.92472	2.13558	1.99588	2.01806	1.9048	1.73928	1.72706	1.86211	1.92347	1.84603	1.77506	1.88731	1.96176	1.99658	2.09146
	286.2	1.37247	1.92042	1.80864	1.76023	1.88155	1.75961	1.77439	1.66813	1.89676	2.10949	1.97748	2.0037	1.88084	1.73989	1.72989	1.85255	1.91552	1.85295	1.76607	1.88146	1.96874	2.00031	2.106
	286	1.34723	1.89686	1.79403	1.75468	1.87745	1.7385	1.75779	1.66785	1.87909	2.09853	1.96298	1.98219	1.88056	1.75406	1.73898	1.85721	1.90579	1.84281	1.77212	1.88019	1.96032	2.01021	2.10716
	285.8	1.33161	1.86758	1.77984	1.74393	1.87158	1.73893	1.75246	1.65458	1.86049	2.07515	1.95529	1.96773	1.8727	1.7533	1.7311	1.85242	1.8855	1.85215	1.7852	1.88315	1.95704	2.01026	2.09581
	285.6	1.30173	1.81912	1.78363	1.74651	1.85274	1.73376	1.75349	1.64777	1.83065	2.05037	1.9566	1.97004	1.85649	1.74147	1.721	1.83516	1.87839	1.83913	1.7979	1.89984	1.96814	2.01172	2.10822
	285.4	1.30628	1.81258	1.77346	1.7417	1.83938	1.72752	1.74593	1.66182	1.82038	2.02333	1.97611	1.97734	1.83859	1.72944	1.70795	1.82203	1.86652	1.84767	1.78145	1.88816	2.01068	2.02474	2.10586
	285.2	1.28858	1.78143	1.75045	1.72029	1.81277	1.69483	1.73044	1.66077	1.82146	2.01015	1.99442	1.97792	1.83346	1.73805	1.72646	1.83494	1.881	1.85568	1.78144	1.89065	2.05243	2.05484	2.13347
	285	1.27136	1.75885	1.74291	1.71345	1.81742	1.68668	1.71136	1.65726	1.81021	1.99832	2.01203	1.98795	1.85217	1.74786	1.74443	1.84384	1.89402	1.87183	1.79335	1.89139	2.07632	2.0802	2.14893
	284.8	1.23451	1.733	1.74052	1.71943	1.79848	1.66889	1.69846	1.64593	1.80323	1.99118	2.00355	1.99151	1.83546	1.76188	1.7454	1.87119	1.91887	1.89265	1.82428	1.92973	2.12081	2.11885	2.16834
	284.6	1.21735	1.71294	1.72297	1.69704	1.78826	1.64997	1.68339	1.6312	1.79502	1.97033	2.01361	1.99828	1.83317	1.77543	1.75447	1.88832	1.94254	1.89431	1.85569	1.9551	2.13128	2.13546	2.19129
	284.4	1.19358	1.68876	1.69374	1.67414	1.77848	1.64197	1.67416	1.62928	1.79166	1.96761	2.01663	1.97404	1.84676	1.78532	1.76123	1.89779	1.9518	1.8977	1.88461	1.96126	2.15866	2.17819	2.22154
	284.2	1.18237	1.67004	1.66076	1.65195	1.76276	1.63233	1.6665	1.61813	1.79466	1.97318	2.03284	1.98792	1.83472	1.78339	1.74977	1.90789	1.96291	1.90482	1.89701	1.96052	2.17228	2.21778	2.24121
	284	1.16411	1.632	1.65605	1.65508	1.75439	1.64388	1.67582	1.61032	1.79844	1.98224	2.06275	2.02398	1.83929	1.79118	1.74382	1.91445	1.95378	1.91712	1.91317	1.96612	2.20275	2.24748	2.25894
	283.8	1.15433	1.61145	1.6491	1.6527	1.75462	1.65252	1.67213	1.60794	1.80933	1.99053	2.07506	2.03168	1.85175	1.81185	1.75039	1.9373	1.96656	1.92933	1.94439	1.98895	2.24603	2.28671	2.26841
	283.6	1.13112	1.58893	1.62441	1.63727	1.76759	1.65571	1.66338	1.60139	1.81099	1.9996	2.06604	2.02756	1.86556	1.81704	1.75493	1.95552	1.97834	1.92982	1.9836	2.02007	2.27993	2.31566	2.29676
	283.4	1.10224	1.54887	1.59287	1.61746	1.75255	1.64692	1.66755	1.59594	1.80413	1.99524	2.06912	2.01965	1.87939	1.86788	1.79192	1.95406	1.97703	1.94752	2.0185	2.04467	2.32104	2.35509	2.31391
	283.2	1.08911	1.52767	1.5781	1.58911	1.73418	1.63689	1.65523	1.59209	1.80575	1.98825	2.08357	2.00878	1.86467	1.92286	1.84729	1.95808	1.99587	1.95065	2.0471	2.06281	2.34854	2.38855	2.33974
	283	1.07045	1.51376	1.56388	1.56976	1.72285	1.65527	1.66434	1.58431	1.7936	1.97938	2.07962	1.99553	1.86973	1.97502	1.88475	1.96865	2.03012	1.95277	2.07842	2.09085	2.39733	2.42901	2.37227
	282.8	1.0604	1.49348	1.57788	1.57886	1.71008	1.66906	1.6771	1.60776	1.81712	1.98599	2.0818	2.00811	1.863	2.00495	1.91356	2.01407	2.07058	1.95711	2.10968	2.12782	2.44355	2.48488	2.40522
	282.6	1.05873	1.48492	1.59544	1.60003	1.71148	1.6814	1.67735	1.6256	1.84019	1.99624	2.09547	2.02252	1.87645	2.03577	1.93634	2.04534	2.10618	1.99073	2.15904	2.17609	2.49869	2.5347	2.45322
	282.4	1.0518	1.45872	1.60964	1.61856	1.70038	1.68586	1.68705	1.64242	1.85407	2.00721	2.1073	2.04447	1.87069	2.07813	1.96137	2.07202	2.15174	2.02322	2.20261	2.20922	2.53185	2.56389	2.48806
	282.2	1.02883	1.43022	1.63674	1.62957	1.69768	1.69303	1.70563	1.64935	1.85835	2.005	2.11832	2.05621	1.88749	2.10112	1.97278	2.08312	2.16842	2.04882	2.25253	2.25906	2.54831	2.58566	2.53194
	282	1.01664	1.42099	1.64701	1.63507	1.70509	1.69802	1.70573	1.65225	1.87101	2.02539	2.13664	2.07362	1.92653	2.12413	1.99876	2.11881	2.21496	2.08574	2.30012	2.32039	2.60231	2.63856	2.58
	281.8	1.00486	1.39916	1.63913	1.62493	1.7023	1.7015	1.7171	1.6682	1.90746	2.05338	2.16091	2.11974	1.95588	2.15807	2.03106	2.13917	2.25353	2.10848	2.34626	2.35821	2.65607	2.69273	2.6401
	281.6	1.00054	1.3766	1.65047	1.6148	1.69738	1.71127	1.73007	1.68591	1.93478	2.07035	2.20487	2.15343	1.97819	2.20994	2.07915	2.17567	2.29684	2.15567	2.39355	2.39918	2.70668	2.75416	2.71139
	281.4	1.01456	1.36977	1.64153	1.61596	1.70083	1.72699	1.74579	1.70743	1.97251	2.10432	2.25991	2.19882	2.00618	2.25519	2.12284	2.19828	2.32666	2.19125	2.45152	2.45005	2.74704	2.83701	2.77027
	281.2	1.01387	1.38356	1.63337	1.60521	1.68654	1.72513	1.75418	1.73121	1.98747	2.11626	2.2867	2.23708	2.00963	2.3073	2.16922	2.23803	2.36786	2.24479	2.52938	2.51692	2.79911	2.89569	2.81914
	281	1.02764	1.40448	1.63614	1.61219	1.68043	1.71872	1.74939	1.77338	2.0124	2.13354	2.31295	2.27091	2.04616	2.37096	2.21459	2.28853	2.4063	2.28563	2.55863	2.56672	2.85101	2.96023	2.86558
	280.8	1.02802	1.40832	1.6526	1.62022	1.68696	1.72701	1.75473	1.79476	2.03375	2.156	2.35222	2.31164	2.07354	2.40261	2.24467	2.3442	2.4504	2.34089	2.61973	2.64498	2.90435	3.028	2.91801
	280.6	1.03801	1.42254	1.65309	1.62281	1.6958	1.7311	1.74278	1.82317	2.05814	2.18517	2.39675	2.34905	2.11112	2.43823	2.2884	2.40409	2.50519	2.37226	2.69457	2.73371	2.97726	3.09232	2.98031
	280.4	1.03471	1.43703	1.66746	1.62571	1.70928	1.75091	1.7611	1.86598	2.07118	2.21427	2.4256	2.39288	2.13381	2.49083	2.34666	2.44642	2.55205	2.42138	2.75668	2.78653	3.03177	3.15194	3.05656
	280.2	1.06136	1.45823	1.661	1.60839	1.71426	1.77471	1.79349	1.88159	2.10608	2.23306	2.47072	2.43155	2.18126	2.54864	2.404	2.49406	2.59678	2.47747	2.82317	2.84858	3.10913	3.22996	3.1287
	280	1.06231	1.46791	1.67739	1.61965	1.73552	1.81303	1.83305	1.90581	2.14277	2.26842	2.51746	2.47963	2.21519	2.61719	2.46358	2.55393	2.65948	2.53991	2.89614	2.90304	3.19899	3.3115	3.18389
	279.8	1.06032	1.45819	1.6842	1.63005	1.75069	1.8436	1.84862	1.91622	2.2094	2.30676	2.57483	2.53982	2.26105	2.65914	2.50654	2.63393	2.7129	2.60485	2.99755	2.98578	3.28283	3.39502	3.24227
	279.6	1.05408	1.44647	1.69672	1.64238	1.75577	1.84923	1.84847	1.95143	2.25895	2.34368	2.60894	2.59161	2.32466	2.74002	2.58131	2.70233	2.76512	2.66516	3.09614	3.07251	3.3499	3.46809	3.30744
	279.4	1.05348	1.44524	1.71347	1.65366	1.76415	1.8409	1.83865	1.97917	2.30723	2.38922	2.64647	2.62581	2.36506	2.81319	2.65813	2.79289	2.85075	2.71666	3.19973	3.17699	3.42878	3.54634	3.38421
	279.2	1.07396	1.47458	1.72414	1.66023	1.77822	1.85655	1.86876	2.00041	2.35304	2.43176	2.67967	2.66548	2.42165	2.8893	2.73458	2.86463	2.93162	2.79527	3.29073	3.27319	3.5029	3.61448	3.47828
	279	1.09491	1.50518	1.74314	1.69228	1.7765	1.86747	1.90298	2.04024	2.40586	2.48857	2.73588	2.71772	2.4698	2.97395	2.82413	2.92619	3.0163	2.84928	3.37736	3.35985	3.55965	3.67584	3.57932
	278.8	1.10398	1.52989	1.75488	1.70494	1.79104	1.88534	1.92522	2.07455	2.47313	2.53959	2.80368	2.78088	2.53981	3.05413	2.88275	3.01054	3.09544	2.92068	3.4587	3.44066	3.65547	3.78249	3.68168
	278.6	1.11436	1.54092	1.76886	1.70566	1.79635	1.90169	1.94323	2.09717	2.52525	2.58646	2.83875	2.82819	2.61321	3.14499	2.96076	3.08129	3.16745	3.00163	3.57142	3.55594	3.73928	3.88915	3.77112
	278.4	1.12993	1.57431	1.80217	1.73247	1.80553	1.95135	1.98234	2.12405	2.56975	2.6493	2.86996	2.87734	2.66964	3.21303	3.03541	3.15913	3.24204	3.07574	3.6897	3.67224	3.84003	3.99739	3.87148
	278.2	1.13657	1.59072	1.8055	1.74344	1.81346	1.97395	2.01484	2.1546	2.62998	2.71505	2.90278	2.92943	2.71758	3.29635	3.13424	3.25281	3.31966	3.13829	3.78989	3.78942	3.94249	4.09519	3.97274
	278	1.15907	1.59044	1.81154	1.74302	1.82456	2.0067	2.04366	2.22498	2.69711	2.78957	2.9665	2.99307	2.77892	3.38031	3.22478	3.34777	3.40835	3.2075	3.87418	3.88198	4.02582	4.18079	4.06797
	277.8	1.16388	1.58406	1.83395	1.76643	1.83826	2.01098	2.05869	2.29548	2.76044	2.85396	3.03059	3.06412	2.84189	3.48244	3.32218	3.43387	3.50072	3.28263	3.96591	3.97996	4.13534	4.2828	4.16444
	277.6	1.17867	1.60433	1.85903	1.78427	1.86573	2.03069	2.07362	2.33123	2.81703	2.91066	3.09064	3.14763	2.90356	3.58367	3.41348	3.5288	3.5856	3.36936	4.07142	4.1057	4.22014	4.35721	4.27503
	277.4	1.19865	1.6363	1.8941	1.8267	1.90369	2.05099	2.09859	2.36921	2.86942	2.96699	3.14909	3.19735	2.96526	3.68602	3.51647	3.60839	3.66069	3.46962	4.17609	4.22294	4.34141	4.4491	4.39387
	277.2	1.22101	1.66707	1.92319	1.85636	1.94119	2.09161	2.11859	2.39687	2.9294	3.02567	3.21299	3.25687	3.03347	3.78779	3.63239	3.7016	3.77086	3.56097	4.29166	4.36028	4.47266	4.57267	4.50675
	277	1.23622	1.68349	1.93178	1.8773	1.95902	2.11586	2.14221	2.4578	3.00029	3.09643	3.27546	3.3247	3.1079	3.89191	3.7341	3.78096	3.86735	3.65463	4.40709	4.48971	4.58799	4.68797	4.62039
	276.8	1.27566	1.71882	1.95493	1.90543	1.96149	2.13118	2.1724	2.53364	3.06975	3.16805	3.34514	3.39654	3.17297	3.9907	3.82798	3.87835	3.95638	3.75824	4.52809	4.61764	4.68742	4.80099	4.73196
	276.6	1.30518	1.75966	1.99825	1.95111	1.97921	2.1626	2.1954	2.58331	3.13362	3.24049	3.41308	3.45775	3.2301	4.06435	3.91532	3.99074	4.06831	3.84325	4.63484	4.74294	4.78999	4.89876	4.85718
	276.4	1.32521	1.79306	2.02339	1.97255	2.00986	2.18826	2.21644	2.63805	3.19741	3.31164	3.48141	3.54615	3.30312	4.1366	3.99655	4.10432	4.1797	3.9369	4.76223	4.88434	4.90328	5.02447	4.97263
	276.2	1.34549	1.81008	2.05005	2.00182	2.04628	2.20988	2.23213	2.721	3.26798	3.38892	3.57933	3.63713	3.3869	4.24252	4.10643	4.21577	4.27315	4.03588	4.88923	5.00605	5.01133	5.13244	5.0642
	276	1.36192	1.82734	2.07435	2.02004	2.0743	2.22916	2.25823	2.78557	3.33456	3.47122	3.66278	3.72031	3.47916	4.33659	4.19056	4.30763	4.35719	4.14084	5.0045	5.11376	5.10596	5.22631	5.17572
	275.8	1.37926	1.8429	2.08751	2.03999	2.09425	2.23919	2.28049	2.83589	3.40125	3.55118	3.73366	3.79441	3.55107	4.43788	4.29502	4.40296	4.45442	4.2347	5.09983	5.22699	5.21004	5.34016	5.28307
	275.6	1.40463	1.86053	2.07961	2.04041	2.11983	2.26244	2.30562	2.88991	3.48294	3.6425	3.80191	3.86194	3.60861	4.52182	4.4094	4.5149	4.53977	4.34535	5.19875	5.35707	5.33177	5.47464	5.3859
	275.4	1.42121	1.88302	2.10542	2.06598	2.14117	2.29246	2.35161	2.95824	3.56949	3.73097	3.85226	3.91645	3.6727	4.64834	4.53249	4.63269	4.64786	4.45507	5.31964	5.48421	5.4574	5.60451	5.47098
	275.2	1.44776	1.90116	2.13766	2.09128	2.17827	2.33652	2.4021	3.03947	3.65778	3.81927	3.92021	3.97702	3.72684	4.7599	4.64685	4.74588	4.74075	4.54373	5.44635	5.60794	5.59659	5.75733	5.59215
	275	1.47462	1.93144	2.16686	2.12922	2.21442	2.36274	2.43686	3.09632	3.72877	3.8845	3.98166	4.03655	3.78378	4.87752	4.75033	4.84652	4.83345	4.64048	5.60121	5.76223	5.7282	5.89782	5.69139
	274.8	1.51236	1.9532	2.17583	2.14971	2.25138	2.39139	2.47069	3.1533	3.80164	3.96286	4.04359	4.10115	3.84569	4.94706	4.80786	4.96099	4.92784	4.73127	5.73773	5.89574	5.85437	6.01975	5.80119
	274.6	1.52816	1.97485	2.18248	2.14602	2.2501	2.41172	2.4822	3.23056	3.86909	4.03784	4.10467	4.17709	3.89875	5.04453	4.91241	5.08273	5.035	4.84155	5.85384	6.01107	5.99217	6.12683	5.90447
	274.4	1.55628	1.98518	2.19392	2.15941	2.27992	2.45131	2.50799	3.29846	3.93402	4.12034	4.16915	4.25445	3.99024	5.16192	5.03114	5.18851	5.13177	4.93209	5.96403	6.13734	6.14829	6.26608	6.02005
	274.2	1.57829	1.99379	2.23314	2.188	2.31547	2.50894	2.55428	3.34207	4.00948	4.20125	4.23838	4.32126	4.06764	5.24789	5.1382	5.26823	5.20243	5.04394	6.12036	6.28431	6.27484	6.38197	6.12864
	274	1.59357	2.00532	2.25956	2.21946	2.36542	2.53452	2.58726	3.39804	4.09174	4.28434	4.32115	4.39027	4.14842	5.35116	5.24698	5.37584	5.31985	5.14799	6.2347	6.39577	6.41105	6.50505	6.25196
	273.8	1.59511	2.00481	2.28058	2.25103	2.40682	2.56715	2.63974	3.46529	4.16749	4.37538	4.3956	4.46053	4.23059	5.45707	5.33323	5.4747	5.42506	5.25848	6.37819	6.52602	6.53725	6.62171	6.37597
	273.6	1.6027	1.98869	2.3108	2.27168	2.43218	2.5795	2.66534	3.51827	4.26317	4.45544	4.49414	4.53727	4.31139	5.58446	5.44393	5.58525	5.53071	5.36103	6.51958	6.66052	6.67208	6.74499	6.49781
	273.4	1.60646	1.99426	2.36972	2.34147	2.45844	2.60473	2.67889	3.57625	4.33665	4.54458	4.55276	4.59707	4.36032	5.70845	5.53621	5.68365	5.63916	5.43903	6.64965	6.80352	6.77354	6.86595	6.62433
	273.2	1.62244	2.00826	2.38583	2.3641	2.48558	2.61945	2.69252	3.6416	4.41678	4.64035	4.63411	4.69024	4.44337	5.80499	5.64936	5.78481	5.73686	5.53316	6.7896	6.95496	6.88797	6.99163	6.75357
	273	1.64949	2.03302	2.38415	2.38236	2.52361	2.63075	2.70109	3.69936	4.47326	4.71398	4.68111	4.75403	4.49438	5.94062	5.77098	5.86603	5.83036	5.62347	6.92411	7.10393	7.0053	7.11773	6.88172
	272.8	1.67676	2.06727	2.41316	2.41595	2.54288	2.65907	2.72941	3.76579	4.55271	4.78306	4.74497	4.8182	4.53816	6.04102	5.8848	5.9601	5.92798	5.7212	7.03298	7.23841	7.11676	7.25108	7.01406
	272.6	1.69234	2.09569	2.43522	2.43517	2.58022	2.7095	2.77743	3.83626	4.63887	4.86895	4.80188	4.87794	4.62098	6.15114	5.9916	6.05396	6.01886	5.83992	7.12952	7.34686	7.25643	7.40005	7.13479
	272.4	1.68577	2.07997	2.4461	2.44425	2.59845	2.73395	2.77502	3.90251	4.72442	4.96761	4.88533	4.95638	4.68206	6.24541	6.09266	6.1531	6.10046	5.95141	7.25581	7.47447	7.40851	7.53303	7.26593
	272.2	1.66849	2.05962	2.4617	2.45208	2.63197	2.75366	2.77851	3.93417	4.79326	5.03682	4.97312	5.03017	4.73408	6.32632	6.18496	6.26237	6.21197	6.06316	7.39227	7.63979	7.57861	7.69118	7.39514
	272	1.67085	2.05905	2.46002	2.44511	2.64571	2.76702	2.77229	3.96902	4.87514	5.12428	5.03294	5.07765	4.80831	6.42827	6.30247	6.36313	6.32208	6.17475	7.53096	7.78314	7.72765	7.83979	7.50391
	271.8	1.66777	2.04629	2.48522	2.47816	2.64954	2.7834	2.79334	4.00566	4.95871	5.21258	5.10399	5.14998	4.8801	6.54456	6.41812	6.46865	6.42174	6.27703	7.67294	7.91417	7.87428	7.96071	7.63015
	271.6	1.65718	2.04027	2.49426	2.50093	2.6635	2.79478	2.82991	4.06452	5.04149	5.27316	5.17145	5.2211	4.96196	6.66768	6.51498	6.58339	6.52103	6.38099	7.78827	8.03492	7.99218	8.07303	7.75615
	271.4	1.67131	2.04272	2.5437	2.53463	2.67067	2.8108	2.8506	4.13495	5.12412	5.34006	5.25283	5.28304	5.03067	6.77653	6.60504	6.68618	6.63063	6.49365	7.9173	8.14454	8.12566	8.20448	7.87292
	271.2	1.70789	2.07775	2.58216	2.56797	2.67931	2.8348	2.87279	4.16719	5.19981	5.40287	5.31908	5.3325	5.10587	6.8716	6.68221	6.79153	6.73762	6.61801	8.04879	8.26021	8.25387	8.33764	7.99727
	271	1.74685	2.11138	2.58762	2.57975	2.68651	2.88419	2.90343	4.20554	5.26922	5.4613	5.3806	5.40086	5.17361	6.93142	6.74842	6.88353	6.83398	6.72898	8.18106	8.40087	8.39558	8.4688	8.13594
	270.8	1.75945	2.10979	2.60198	2.59295	2.7038	2.9157	2.93142	4.25659	5.35079	5.52483	5.44728	5.46655	5.25425	7.01468	6.83761	6.98485	6.92613	6.8206	8.31026	8.53929	8.52326	8.60302	8.26628
	270.6	1.75373	2.09104	2.61435	2.58585	2.7209	2.93256	2.9544	4.32497	5.44543	5.59889	5.49475	5.5243	5.32762	7.12779	6.94805	7.07956	7.01522	6.91668	8.46521	8.7029	8.64602	8.73767	8.3703
	270.4	1.76348	2.08411	2.62531	2.58774	2.72975	2.93516	2.9848	4.39526	5.53534	5.68032	5.54869	5.57457	5.38196	7.2385	7.06538	7.17754	7.10777	7.02688	8.60844	8.82792	8.76246	8.86143	8.48764
	270.2	1.76078	2.08987	2.65914	2.60001	2.73145	2.93369	3.00002	4.457	5.60944	5.7462	5.6244	5.63465	5.43756	7.32782	7.1575	7.27032	7.2028	7.13416	8.7465	8.94779	8.8765	8.96474	8.61678
	270	1.75843	2.07738	2.69622	2.63146	2.75389	2.93218	2.99742	4.5005	5.67116	5.80254	5.69737	5.71142	5.50027	7.44657	7.26393	7.37387	7.30309	7.24756	8.8655	9.06026	9.00378	9.0757	8.74109
	269.8	1.77073	2.07193	2.70813	2.62039	2.77577	2.94098	3.00486	4.56105	5.74998	5.87111	5.7698	5.78612	5.57814	7.57465	7.34495	7.48907	7.40515	7.35608	9.00393	9.18851	9.12963	9.2008	8.85748
	269.6	1.78003	2.07477	2.71836	2.63818	2.7891	2.96398	3.02323	4.6234	5.83853	5.9388	5.84266	5.85288	5.66337	7.68661	7.43036	7.59354	7.50033	7.4585	9.11463	9.29661	9.24336	9.29251	8.9647
	269.4	1.76645	2.05416	2.71472	2.65219	2.79666	2.9703	3.043	4.65006	5.92225	6.00754	5.8755	5.92861	5.72903	7.7649	7.51408	7.6866	7.60663	7.55527	9.21644	9.41699	9.35414	9.41666	9.08936
	269.2	1.76328	2.05988	2.73228	2.67292	2.81958	2.98675	3.06398	4.68426	5.98945	6.06376	5.91789	5.99927	5.76602	7.86829	7.61987	7.76162	7.69742	7.64982	9.33661	9.54092	9.48642	9.55228	9.21208
	269	1.76835	2.07578	2.74619	2.6815	2.83611	3.01765	3.07889	4.72019	6.06358	6.12745	5.9864	6.05645	5.8134	7.9634	7.70445	7.83497	7.76464	7.72709	9.48998	9.67949	9.60994	9.67006	9.33671
	268.8	1.76357	2.07874	2.7792	2.69946	2.84523	3.04171	3.09505	4.74584	6.11516	6.17736	6.06402	6.11459	5.87607	8.0629	7.767	7.88773	7.83419	7.80341	9.63937	9.80657	9.74463	9.77424	9.4616
	268.6	1.75863	2.08156	2.77436	2.6898	2.86667	3.0512	3.08137	4.78601	6.17728	6.22949	6.14536	6.18049	5.94074	8.15016	7.84395	7.97322	7.93294	7.88596	9.74544	9.91057	9.88	9.89353	9.60022
	268.4	1.77049	2.09049	2.75802	2.686	2.86944	3.05569	3.07293	4.80818	6.25186	6.28166	6.22338	6.25	6.02549	8.23255	7.932	8.03166	8.01524	7.97256	9.84461	10.0116	9.9635	9.97708	9.71799
	268.2	1.78202	2.08972	2.75557	2.67727	2.86363	3.07197	3.07809	4.83293	6.31116	6.32915	6.29781	6.30794	6.07947	8.30411	8.01185	8.1146	8.09705	8.06494	9.91331	10.097	10.0561	10.0743	9.83479
	268	1.77682	2.08813	2.785	2.69874	2.87363	3.10392	3.08001	4.86061	6.3596	6.36321	6.36439	6.36743	6.11074	8.41882	8.11802	8.20981	8.18483	8.14301	10.0049	10.1943	10.1644	10.1655	9.94573
	267.8	1.78122	2.08801	2.80698	2.71918	2.9063	3.1125	3.08052	4.88241	6.43297	6.4118	6.40717	6.41236	6.17443	8.49253	8.19349	8.27951	8.25659	8.19774	10.1008	10.3024	10.2657	10.2801	10.0429
	267.6	1.78014	2.0888	2.8132	2.71838	2.91122	3.1072	3.07899	4.88969	6.48992	6.43808	6.4506	6.43839	6.24847	8.52476	8.22818	8.35826	8.34819	8.27084	10.1956	10.4021	10.3445	10.3781	10.1347
	267.4	1.78619	2.07649	2.81373	2.7134	2.90841	3.09625	3.07424	4.92416	6.55594	6.48971	6.49424	6.4831	6.29233	8.57833	8.28228	8.45515	8.45233	8.32331	10.2876	10.4997	10.4309	10.4736	10.2395
	267.2	1.78506	2.0651	2.8256	2.71267	2.87481	3.10331	3.08156	4.93947	6.60635	6.5346	6.52496	6.51943	6.32475	8.63883	8.34915	8.51491	8.50314	8.38819	10.3879	10.5966	10.5266	10.5682	10.3362
	267	1.79632	2.05886	2.83107	2.71842	2.84012	3.12732	3.09161	4.93877	6.65967	6.58002	6.56133	6.55781	6.37181	8.70671	8.43255	8.57886	8.57888	8.43935	10.4697	10.6761	10.6189	10.6794	10.3996
	266.8	1.78801	2.05672	2.82756	2.73498	2.81268	3.15594	3.1142	4.97433	6.71637	6.62681	6.5803	6.56997	6.39474	8.78228	8.52221	8.62223	8.64227	8.49461	10.5342	10.761	10.6847	10.7605	10.4671
	266.6	1.77735	2.05259	2.81524	2.71667	2.80316	3.16926	3.14266	4.99465	6.77074	6.66543	6.61176	6.61385	6.43463	8.80249	8.57045	8.67262	8.69218	8.55204	10.6045	10.8393	10.766	10.8352	10.5521
	266.4	1.78219	2.04412	2.8207	2.70826	2.79304	3.18074	3.15609	5.01277	6.82474	6.68103	6.64961	6.64058	6.46045	8.8635	8.61339	8.7243	8.74396	8.60042	10.6664	10.9113	10.8445	10.915	10.6108
	266.2	1.79186	2.05349	2.84577	2.71674	2.78459	3.19726	3.17853	5.03274	6.85697	6.69421	6.67646	6.66088	6.49292	8.89175	8.64201	8.77485	8.80077	8.64437	10.7085	10.9588	10.9192	10.9794	10.6668
	266	1.78132	2.03749	2.84564	2.71365	2.78168	3.1891	3.18724	5.03576	6.86811	6.71859	6.70572	6.68417	6.53344	8.93118	8.66771	8.81384	8.84011	8.69046	10.7803	11.0274	10.9866	11.0345	10.7388
	265.8	1.78586	2.01391	2.84419	2.73358	2.77089	3.18865	3.19035	5.04125	6.88211	6.75067	6.74427	6.71253	6.54351	8.96489	8.68493	8.8353	8.87071	8.72654	10.8645	11.0998	11.0252	11.0689	10.7862
	265.6	1.80106	2.00727	2.84868	2.71699	2.76187	3.19594	3.2036	5.04691	6.91009	6.77066	6.76394	6.74221	6.56389	8.99662	8.6969	8.85706	8.91628	8.75482	10.922	11.1368	11.0516	11.1176	10.8244
	265.4	1.81498	2.01289	2.8645	2.72287	2.75246	3.2051	3.21562	5.05274	6.93108	6.77129	6.76063	6.75058	6.59937	9.0374	8.71783	8.86659	8.92917	8.77911	10.9607	11.1599	11.0754	11.1507	10.8547
	265.2	1.83005	2.01443	2.86819	2.72789	2.74857	3.24001	3.25789	5.07447	6.9399	6.77242	6.77852	6.78475	6.60999	9.07804	8.72819	8.87908	8.93178	8.78465	10.9796	11.1703	11.0926	11.1624	10.9031
	265	1.82565	2.02029	2.84371	2.69982	2.75896	3.25401	3.26961	5.08366	6.95738	6.7694	6.80083	6.80635	6.63272	9.09777	8.73574	8.89706	8.96177	8.80645	11.0009	11.1854	11.0955	11.1829	10.9327
	264.8	1.84971	2.0221	2.85083	2.69945	2.76552	3.23566	3.23719	5.09081	6.96277	6.79154	6.81861	6.8276	6.64577	9.08629	8.74329	8.90945	8.96894	8.8154	11.02	11.1942	11.1233	11.2204	10.9269
	264.6	1.85549	2.0449	2.84427	2.68806	2.75493	3.23882	3.219	5.07819	6.95966	6.79245	6.81165	6.81767	6.65986	9.09408	8.75364	8.91955	8.97077	8.84299	11.0394	11.2217	11.115	11.2145	10.9343
	264.4	1.82927	2.04625	2.83319	2.68965	2.75291	3.24187	3.19368	5.09288	6.94551	6.79801	6.79292	6.81654	6.65642	9.09245	8.74975	8.90357	8.9498	8.82503	11.0312	11.2286	11.1187	11.2339	10.9315
	264.2	1.80041	2.00677	2.83131	2.67254	2.7628	3.19693	3.16873	5.08586	6.93565	6.78951	6.78628	6.81567	6.65172	9.11135	8.75544	8.89049	8.93212	8.81166	11.0172	11.2091	11.116	11.2421	10.911
	264	1.78264	1.97368	2.83792	2.65671	2.76543	3.17661	3.18245	5.08676	6.90326	6.78125	6.78122	6.82275	6.63107	9.12566	8.75672	8.87762	8.92648	8.81517	11.0018	11.1757	11.118	11.2531	10.8963
	263.8	1.77978	1.98947	2.84199	2.6642	2.76766	3.17142	3.18654	5.08918	6.88959	6.78011	6.78354	6.82522	6.61888	9.10636	8.72286	8.86972	8.92072	8.80349	10.9758	11.14	11.1201	11.2547	10.8731
	263.6	1.76028	1.99264	2.84128	2.66755	2.74406	3.16268	3.18148	5.08339	6.87567	6.77094	6.77578	6.81499	6.58869	9.08201	8.68991	8.8336	8.89667	8.77632	10.9333	11.1088	11.0791	11.2113	10.8284
	263.4	1.75559	1.97997	2.81259	2.64229	2.75153	3.13432	3.15032	5.07851	6.84601	6.74006	6.7486	6.79682	6.57038	9.05488	8.67512	8.79464	8.85974	8.74793	10.9053	11.0756	11.0401	11.191	10.7776
	263.2	1.75457	1.97743	2.80215	2.62326	2.734	3.15101	3.16011	5.05859	6.82237	6.71566	6.71904	6.7602	6.53616	9.00766	8.64534	8.73749	8.79913	8.70957	10.8614	11.0383	10.9945	11.1533	10.7571
	263	1.7426	1.96808	2.76976	2.6098	2.72537	3.16024	3.16989	5.02336	6.79823	6.6883	6.67619	6.71973	6.50613	8.95549	8.621	8.67319	8.73224	8.66982	10.7995	10.9857	10.9555	11.1205	10.7126
	262.8	1.7217	1.94352	2.75717	2.60032	2.70104	3.14122	3.16304	4.96625	6.76427	6.67029	6.62581	6.68454	6.46889	8.9099	8.57961	8.59499	8.6618	8.62672	10.7402	10.9416	10.9287	11.101	10.6597
	262.6	1.72565	1.92652	2.75952	2.59178	2.69926	3.13311	3.15826	4.94622	6.7233	6.63444	6.57374	6.61671	6.42603	8.86115	8.53374	8.51917	8.57943	8.58536	10.6741	10.8796	10.8631	11.0348	10.6138
	262.4	1.7293	1.94333	2.75783	2.59717	2.65522	3.13527	3.15445	4.91897	6.68305	6.59629	6.56738	6.57631	6.41744	8.79041	8.47759	8.48296	8.53088	8.53374	10.5929	10.8143	10.787	10.9534	10.554
	262.2	1.72124	1.91221	2.75372	2.58455	2.64366	3.10624	3.12915	4.88603	6.63208	6.5491	6.51844	6.52294	6.36893	8.73442	8.43078	8.44587	8.50497	8.48657	10.4946	10.7296	10.729	10.9018	10.4848
	262	1.7215	1.90751	2.74258	2.58042	2.64635	3.08252	3.10011	4.867	6.56673	6.48481	6.46013	6.49075	6.35246	8.68535	8.39693	8.38763	8.44737	8.44601	10.3921	10.6389	10.6455	10.8395	10.4043
	261.8	1.72376	1.89927	2.72072	2.57079	2.61823	3.0776	3.08918	4.82745	6.50944	6.44657	6.413	6.45995	6.31496	8.6315	8.34714	8.30098	8.35844	8.36967	10.315	10.5634	10.552	10.7573	10.3119
	261.6	1.71569	1.88775	2.71692	2.57876	2.58522	3.03296	3.08008	4.78796	6.43619	6.38841	6.33819	6.4075	6.26272	8.54935	8.26421	8.24036	8.28685	8.28835	10.2248	10.4756	10.4613	10.6694	10.2384
	261.4	1.68107	1.86012	2.7216	2.58572	2.57287	2.99678	3.05757	4.7378	6.36523	6.3186	6.27571	6.36258	6.22096	8.45407	8.17816	8.16456	8.21687	8.21189	10.1585	10.4002	10.3593	10.5691	10.1426
	261.2	1.65182	1.86307	2.69288	2.5671	2.54875	2.95806	3.05676	4.71281	6.30576	6.25963	6.2071	6.30681	6.19207	8.34985	8.09598	8.05562	8.1366	8.14036	10.066	10.3092	10.2298	10.4635	10.019
	261	1.61844	1.8465	2.68043	2.55868	2.51258	2.94618	3.07185	4.66418	6.22796	6.19745	6.1282	6.22236	6.13083	8.28124	8.03424	7.95825	8.03987	8.06345	9.96878	10.2051	10.095	10.3461	9.92073
	260.8	1.59324	1.8225	2.68717	2.56513	2.50721	2.95858	3.07542	4.61785	6.15126	6.13429	6.06291	6.15632	6.04798	8.21932	7.97059	7.85741	7.9384	7.9596	9.84234	10.0615	9.97059	10.2088	9.81331
	260.6	1.58176	1.81243	2.67137	2.54669	2.48593	2.94254	3.06982	4.5341	6.05776	6.04785	5.98869	6.0818	5.97165	8.16805	7.89862	7.74422	7.83631	7.86759	9.71744	9.92941	9.86037	10.0915	9.70811
	260.4	1.57733	1.78351	2.65024	2.53879	2.47204	2.93364	3.04483	4.51766	5.98338	5.97373	5.91651	6.02053	5.91484	8.09261	7.80972	7.64778	7.74454	7.77917	9.59972	9.81745	9.73415	9.95794	9.58533
	260.2	1.5641	1.76279	2.63603	2.53379	2.45542	2.89988	3.0183	4.50879	5.9048	5.8758	5.85793	5.9676	5.82059	7.97434	7.67966	7.54369	7.62983	7.68931	9.46856	9.69961	9.60429	9.8181	9.47661
	260	1.56748	1.7684	2.62616	2.51777	2.43631	2.86514	2.98361	4.45675	5.80869	5.78416	5.78671	5.90359	5.75993	7.83464	7.53842	7.44437	7.51531	7.60216	9.32739	9.55159	9.47323	9.69401	9.33682
	259.8	1.55155	1.74699	2.60547	2.49389	2.40903	2.82897	2.93359	4.41133	5.73616	5.72562	5.69873	5.81386	5.69374	7.73736	7.43922	7.3327	7.3987	7.48841	9.15671	9.38584	9.33717	9.54497	9.20424
	259.6	1.52647	1.74408	2.5822	2.47345	2.38617	2.79649	2.89358	4.33671	5.62672	5.64349	5.60837	5.72322	5.6071	7.63262	7.35518	7.21518	7.27461	7.38684	9.0253	9.24558	9.19661	9.38315	9.07679
	259.4	1.51454	1.73074	2.56571	2.46455	2.34906	2.75724	2.86449	4.27759	5.55242	5.585	5.54486	5.63812	5.52744	7.53229	7.26078	7.09129	7.16152	7.27923	8.8955	9.10554	9.03782	9.2219	8.94734
	259.2	1.50238	1.71916	2.53037	2.44386	2.33243	2.708	2.81301	4.23986	5.47581	5.53177	5.4704	5.54746	5.43369	7.41385	7.14486	6.96671	7.04945	7.17795	8.75039	8.93563	8.88947	9.05707	8.78333
	259	1.50062	1.71661	2.49049	2.40145	2.30338	2.66926	2.78357	4.1674	5.38119	5.43887	5.37364	5.45826	5.34809	7.27266	7.02117	6.83514	6.93306	7.04583	8.5979	8.78473	8.72786	8.88538	8.64963
	258.8	1.47722	1.71047	2.44692	2.37141	2.27801	2.6435	2.76133	4.11154	5.27028	5.33636	5.29052	5.37688	5.27841	7.14861	6.90301	6.73247	6.8149	6.92569	8.4385	8.63725	8.57078	8.72582	8.50625
	258.6	1.44537	1.69295	2.40222	2.33846	2.24842	2.59648	2.74004	4.06423	5.15346	5.23344	5.19984	5.27773	5.18055	7.02566	6.77187	6.60712	6.69261	6.7994	8.28399	8.47885	8.40873	8.5725	8.33818
	258.4	1.42248	1.68327	2.38294	2.33811	2.22427	2.52777	2.6858	3.98697	5.0559	5.1473	5.09073	5.15795	5.09343	6.87571	6.65774	6.47937	6.56625	6.68068	8.11326	8.29801	8.25039	8.40293	8.18145
	258.2	1.41034	1.66618	2.34397	2.3281	2.20246	2.47266	2.64204	3.9434	4.97466	5.0867	4.96149	5.03434	4.98266	6.72848	6.52265	6.34178	6.42085	6.54815	7.94291	8.13255	8.09851	8.21644	8.03089
	258	1.38144	1.65079	2.29537	2.285	2.19026	2.44216	2.61443	3.88043	4.89377	4.98862	4.84986	4.92187	4.88058	6.58228	6.38114	6.20295	6.28096	6.41337	7.76768	7.94927	7.92493	8.03202	7.87836
	257.8	1.35365	1.59788	2.25394	2.25765	2.17166	2.41722	2.58799	3.80845	4.81	4.88336	4.75155	4.82971	4.76728	6.43958	6.23582	6.04173	6.1223	6.27355	7.58144	7.76537	7.74838	7.87123	7.72066
	257.6	1.34995	1.56293	2.21264	2.22518	2.14792	2.35952	2.5394	3.72126	4.70709	4.75959	4.66434	4.73788	4.67577	6.28209	6.08724	5.89979	5.98053	6.14141	7.40591	7.56965	7.57228	7.66245	7.5265
	257.4	1.33262	1.5726	2.18934	2.2151	2.11619	2.33265	2.50106	3.64003	4.60018	4.65022	4.56554	4.6183	4.58201	6.11108	5.93821	5.76041	5.8348	5.99342	7.22681	7.38301	7.38836	7.47924	7.35098
	257.2	1.33689	1.6021	2.15964	2.20827	2.06349	2.27268	2.44161	3.54773	4.51715	4.55401	4.44422	4.47157	4.48836	5.94196	5.78509	5.60471	5.6816	5.82479	7.04643	7.21237	7.17548	7.26139	7.17244
	257	1.33762	1.5907	2.12896	2.17909	2.03891	2.21927	2.38628	3.45794	4.41331	4.43931	4.32509	4.35791	4.36747	5.78309	5.6466	5.44596	5.53844	5.64723	6.85223	7.02301	6.95258	7.02419	6.99492
	256.8	1.30097	1.5588	2.07818	2.13937	2.01239	2.17486	2.3322	3.36016	4.29268	4.33021	4.22165	4.26164	4.26731	5.60123	5.48644	5.30351	5.37753	5.49401	6.66281	6.83477	6.75987	6.82748	6.8234
	256.6	1.25224	1.53157	2.05492	2.12756	1.96647	2.15584	2.30812	3.24866	4.16562	4.20891	4.10081	4.15529	4.16751	5.46092	5.34244	5.15383	5.20162	5.34999	6.44078	6.62102	6.56569	6.62937	6.66172
	256.4	1.22574	1.52115	1.99776	2.08671	1.92702	2.13982	2.27486	3.16582	4.07038	4.10201	3.96911	4.02056	4.05463	5.30728	5.19256	5.01296	5.07446	5.19213	6.22243	6.41287	6.34853	6.43118	6.46642
	256.2	1.21644	1.52173	1.9623	2.04957	1.88873	2.08867	2.22238	3.10072	3.94188	3.97621	3.83751	3.91132	3.92546	5.1551	5.03897	4.8567	4.94822	5.00935	6.02702	6.21336	6.13695	6.23141	6.25397
	256	1.20954	1.52939	1.93802	2.02093	1.86475	2.03608	2.16651	3.0208	3.80608	3.8451	3.7247	3.79626	3.80964	4.99313	4.87277	4.6853	4.79312	4.8448	5.83087	5.99575	5.9098	6.01032	6.07244
	255.8	1.18596	1.52419	1.91946	1.99736	1.85144	1.98751	2.11422	2.93095	3.6761	3.70971	3.60854	3.67362	3.68334	4.83165	4.71581	4.54442	4.65576	4.68428	5.64722	5.79529	5.71225	5.81133	5.87226
	255.6	1.17758	1.48675	1.8789	1.94692	1.82144	1.89708	2.02608	2.82841	3.57387	3.59884	3.45357	3.53591	3.5389	4.69092	4.56645	4.37124	4.47874	4.52246	5.47428	5.5936	5.5274	5.61862	5.66446
	255.4	1.16036	1.48096	1.82826	1.89081	1.77413	1.86806	1.98903	2.7286	3.46496	3.48389	3.33147	3.41905	3.41381	4.52109	4.39165	4.18457	4.29327	4.38111	5.28071	5.39442	5.30478	5.39127	5.4321
	255.2	1.11714	1.44497	1.77019	1.82633	1.70997	1.81706	1.95421	2.64117	3.3579	3.37583	3.2177	3.29337	3.26962	4.34343	4.22209	4.03584	4.14215	4.19567	5.05955	5.16795	5.0772	5.16458	5.22373
	255	1.08577	1.41847	1.73208	1.80271	1.65244	1.77088	1.91677	2.56126	3.25112	3.25781	3.08357	3.16543	3.13295	4.14745	4.04335	3.89245	4.00298	4.03433	4.84261	4.95028	4.84674	4.93157	5.0145
	254.8	1.04429	1.3754	1.6926	1.74851	1.61506	1.71952	1.84628	2.43698	3.14359	3.14729	2.97312	3.04379	2.9783	4.00202	3.88955	3.71797	3.8442	3.89237	4.62759	4.72832	4.62939	4.70567	4.77997
	254.6	1.03946	1.36422	1.629	1.68704	1.56972	1.69191	1.81147	2.375	3.03542	3.03171	2.85052	2.90891	2.85322	3.85464	3.7117	3.54779	3.68959	3.70675	4.40697	4.50307	4.43033	4.48664	4.54988
	254.4	1.03733	1.33429	1.58557	1.64238	1.52388	1.64621	1.74601	2.29321	2.88132	2.90545	2.71176	2.76534	2.71119	3.69161	3.52922	3.37288	3.51921	3.53295	4.18838	4.28022	4.22772	4.25746	4.34947
	254.2	1.02438	1.32421	1.54585	1.59209	1.50073	1.59036	1.68291	2.19387	2.74234	2.77359	2.59011	2.64097	2.59671	3.48974	3.32639	3.20608	3.37285	3.36836	3.95602	4.05674	4.03215	4.04422	4.13138
	254	1.02189	1.33013	1.48545	1.54531	1.45663	1.51559	1.63049	2.11076	2.60987	2.65037	2.45641	2.51335	2.47358	3.29728	3.14161	3.04796	3.20123	3.22369	3.76979	3.86724	3.80399	3.82092	3.92118
	253.8	0.980108	1.32527	1.42806	1.51073	1.41832	1.43951	1.54123	2.05117	2.49786	2.54002	2.32507	2.39361	2.33746	3.1066	2.95077	2.87978	3.05042	3.06832	3.56486	3.65046	3.57979	3.5949	3.72352
	253.6	0.942122	1.32353	1.36689	1.4593	1.40167	1.36927	1.48876	1.92714	2.3663	2.40793	2.22454	2.2661	2.21289	2.92425	2.76303	2.71444	2.89374	2.88171	3.34138	3.40338	3.34505	3.362	3.51955
	253.4	0.921047	1.31536	1.32419	1.43622	1.38577	1.31986	1.42528	1.79735	2.23659	2.29835	2.08505	2.10941	2.10909	2.75506	2.59939	2.53305	2.73031	2.70076	3.11082	3.15206	3.12822	3.11998	3.31197
	253.2	0.868452	1.27226	1.2687	1.39294	1.36112	1.27893	1.36537	1.67224	2.12927	2.20925	1.9402	1.97595	1.97933	2.5795	2.42778	2.37144	2.57145	2.51983	2.91578	2.94625	2.92629	2.90051	3.10053
	253	0.84925	1.2509	1.2017	1.36378	1.33199	1.2181	1.32017	1.55354	1.98408	2.07498	1.81587	1.8514	1.85691	2.38505	2.23186	2.23478	2.41209	2.36281	2.74436	2.75602	2.70917	2.69747	2.88449
	252.8	0.834297	1.21031	1.14261	1.35243	1.2915	1.15917	1.26781	1.4556	1.86201	1.93333	1.66961	1.70556	1.7268	2.19787	2.03809	2.06411	2.24923	2.21054	2.51384	2.51994	2.49994	2.47897	2.68026
	252.6	0.817124	1.18107	1.08282	1.29494	1.27122	1.121	1.21917	1.37084	1.71608	1.77322	1.5309	1.56799	1.61238	2.01055	1.85632	1.87628	2.07716	2.03045	2.27682	2.28309	2.3017	2.27316	2.47566
	252.4	0.778324	1.14014	1.02764	1.22917	1.22695	1.0895	1.18259	1.27208	1.58984	1.63011	1.38532	1.45178	1.50416	1.84255	1.67647	1.70393	1.91987	1.86788	2.07404	2.09474	2.09269	2.07982	2.27196
	252.2	0.720004	1.11154	0.998645	1.18957	1.19015	1.05357	1.13436	1.18651	1.47773	1.5067	1.26338	1.32838	1.38231	1.6761	1.49607	1.5525	1.76228	1.71567	1.86063	1.87036	1.88717	1.8781	2.04304
	252	0.67773	1.08314	0.949912	1.16698	1.15321	0.987342	1.06376	1.09247	1.3679	1.37761	1.12232	1.1929	1.24938	1.50255	1.32799	1.3796	1.60133	1.54485	1.646	1.66236	1.67061	1.6607	1.83832
	251.8	0.670364	1.0536	0.92137	1.14913	1.12212	0.937378	0.977252	0.985511	1.25739	1.27576	0.989985	1.08077	1.14618	1.31875	1.16655	1.20567	1.42151	1.37248	1.41283	1.45281	1.47196	1.44017	1.66129
	251.6	0.655461	1.02561	0.856238	1.09923	1.10162	0.872465	0.913232	0.881339	1.12529	1.15031	0.867385	0.967188	1.01777	1.15163	0.998156	1.03865	1.24609	1.21429	1.20475	1.25624	1.25587	1.22151	1.47119
	251.4	0.624514	0.999385	0.818882	1.06726	1.05144	0.801638	0.848497	0.772295	0.993467	1.02642	0.758188	0.836005	0.924061	0.995213	0.835219	0.871394	1.08881	1.03926	1.00221	1.04718	1.02198	1.03491	1.27722
	251.2	0.590498	0.96174	0.776908	1.03717	1.01062	0.753534	0.802853	0.67265	0.851444	0.896509	0.624461	0.677749	0.805988	0.837165	0.683113	0.696461	0.933763	0.883737	0.811595	0.857745	0.813912	0.827822	1.10038
	251	0.551085	0.938559	0.715227	0.987337	0.969482	0.71098	0.761955	0.584459	0.702415	0.782456	0.502573	0.539187	0.701793	0.669301	0.525167	0.54407	0.796087	0.705395	0.626261	0.67556	0.620269	0.602232	0.907014
	250.8	0.515013	0.911242	0.642604	0.923991	0.923239	0.667457	0.734216	0.500593	0.584001	0.67535	0.378809	0.404435	0.578348	0.51727	0.386854	0.372257	0.632636	0.52572	0.443964	0.505762	0.43473	0.419694	0.74536
	250.6	0.499646	0.875721	0.569832	0.864271	0.867606	0.634664	0.707047	0.401415	0.47651	0.564854	0.261013	0.289845	0.464549	0.381211	0.255262	0.234396	0.496593	0.360857	0.273534	0.333781	0.239586	0.224612	0.564895
	250.4	0.464376	0.842511	0.497724	0.829277	0.844581	0.622426	0.668927	0.328569	0.355027	0.454062	0.15795	0.189458	0.357624	0.241369	0.110416	0.104102	0.372396	0.230586	0.0946598	0.136837	0.0586162	0.0307164	0.388689
	250.2	0.41964	0.804125	0.429607	0.784683	0.797396	0.580464	0.614385	0.246212	0.224844	0.355368	0.0357647	0.0609097	0.264792	0.101426	-0.0470786	-0.0266514	0.232844	0.0954752	-0.102236	-0.0684228	-0.111855	-0.136327	0.244557
	250	0.392519	0.765875	0.388662	0.76427	0.769701	0.538759	0.578443	0.14583	0.0952387	0.237436	-0.101546	-0.0793924	0.18358	-0.0321665	-0.21129	-0.149077	0.11952	-0.0509005	-0.277464	-0.265136	-0.299037	-0.309973	0.102971
	249.8	0.388937	0.722631	0.341279	0.728528	0.764771	0.486611	0.516593	0.0737538	-0.000299454	0.136902	-0.208829	-0.195934	0.075913	-0.190098	-0.397408	-0.283813	0.0191016	-0.190878	-0.418708	-0.426431	-0.493681	-0.502362	-0.0515447
	249.6	0.353385	0.692865	0.303215	0.723684	0.748751	0.416449	0.454907	-0.0179634	-0.142195	0.0103989	-0.317129	-0.29971	-0.0107403	-0.334837	-0.542076	-0.417478	-0.10214	-0.317697	-0.552362	-0.592916	-0.643582	-0.672123	-0.184418
	249.4	0.298445	0.639205	0.252519	0.708774	0.735456	0.341891	0.418293	-0.101161	-0.233329	-0.0885458	-0.424585	-0.414242	-0.0893679	-0.470623	-0.670655	-0.566799	-0.248692	-0.423021	-0.700593	-0.777349	-0.809339	-0.843812	-0.315804
	249.2	0.250834	0.593431	0.199285	0.693146	0.716221	0.285867	0.354079	-0.176312	-0.309734	-0.178773	-0.521341	-0.546849	-0.182193	-0.601375	-0.793431	-0.68912	-0.380418	-0.533142	-0.838968	-0.932113	-0.962005	-1.01061	-0.457481
	249	0.243598	0.5654	0.137894	0.669744	0.66425	0.222635	0.290542	-0.259009	-0.379492	-0.245783	-0.604151	-0.643809	-0.259232	-0.743062	-0.92722	-0.8104	-0.504354	-0.660062	-0.986243	-1.08356	-1.09979	-1.1646	-0.549499
	248.8	0.205041	0.525713	0.0811615	0.654078	0.615835	0.190913	0.263245	-0.318842	-0.485766	-0.33	-0.667404	-0.744703	-0.342432	-0.881672	-1.07664	-0.928452	-0.613376	-0.780343	-1.13475	-1.2464	-1.25894	-1.30738	-0.662599
	248.6	0.192498	0.499244	0.00713921	0.635835	0.60546	0.139483	0.219012	-0.370054	-0.579745	-0.394565	-0.755138	-0.851312	-0.407824	-1.01936	-1.20826	-1.04506	-0.709804	-0.905094	-1.28717	-1.41904	-1.40196	-1.45561	-0.751987
	248.4	0.17997	0.486699	-0.047204	0.63921	0.587572	0.102322	0.17244	-0.434379	-0.661223	-0.476196	-0.848907	-0.968176	-0.487439	-1.16713	-1.34832	-1.15938	-0.818522	-1.01285	-1.41722	-1.55914	-1.53149	-1.59136	-0.852631
	248.2	0.171756	0.482573	-0.108572	0.599713	0.568807	0.0368242	0.110594	-0.527344	-0.76327	-0.562695	-0.948205	-1.09583	-0.565717	-1.28502	-1.47538	-1.28475	-0.91631	-1.11749	-1.53882	-1.7046	-1.64561	-1.69865	-0.960515
	248	0.149921	0.447599	-0.181828	0.558968	0.543999	0.0180054	0.0723228	-0.555276	-0.836514	-0.648043	-1.02747	-1.18459	-0.623685	-1.4058	-1.59258	-1.38679	-1.00729	-1.23822	-1.65159	-1.83615	-1.76793	-1.81573	-1.05842
	247.8	0.122606	0.438512	-0.229668	0.542339	0.539291	-0.0359745	0.00543976	-0.625781	-0.916215	-0.708082	-1.1129	-1.27978	-0.701897	-1.50369	-1.70054	-1.48113	-1.09475	-1.31477	-1.77007	-1.97701	-1.89047	-1.93848	-1.13233
	247.6	0.0564137	0.384517	-0.274634	0.535084	0.516182	-0.0861654	-0.0286884	-0.701329	-0.94386	-0.763192	-1.20375	-1.36379	-0.761499	-1.59145	-1.78364	-1.575	-1.19501	-1.42732	-1.89057	-2.1171	-2.02218	-2.07319	-1.19428
	247.4	0.0121031	0.320066	-0.344543	0.533048	0.463163	-0.138436	-0.0917654	-0.755012	-0.991394	-0.822134	-1.28219	-1.43764	-0.840384	-1.66608	-1.87685	-1.65121	-1.28514	-1.52249	-1.98209	-2.22482	-2.14199	-2.19243	-1.24926
	247.2	-0.0458384	0.247704	-0.400352	0.531699	0.417233	-0.168227	-0.132623	-0.795312	-1.0433	-0.866459	-1.34352	-1.521	-0.909914	-1.73607	-1.98118	-1.75467	-1.36709	-1.64429	-2.0889	-2.34837	-2.25426	-2.30437	-1.31901
	247	-0.0732746	0.179052	-0.435338	0.564686	0.393351	-0.172503	-0.142993	-0.843692	-1.086	-0.926366	-1.41743	-1.63207	-0.964813	-1.8283	-2.07172	-1.82779	-1.46498	-1.73779	-2.18685	-2.47342	-2.35093	-2.41598	-1.39661
	246.8	-0.102378	0.134432	-0.454887	0.593803	0.378427	-0.193357	-0.178629	-0.900043	-1.14812	-0.983875	-1.4913	-1.69955	-1.02791	-1.92952	-2.17133	-1.93215	-1.56527	-1.81473	-2.29937	-2.57718	-2.44833	-2.51627	-1.46684
	246.6	-0.156372	0.09235	-0.522966	0.571554	0.370041	-0.214369	-0.222275	-0.954414	-1.19884	-1.04486	-1.57721	-1.74899	-1.09665	-2.01236	-2.25121	-2.00732	-1.65148	-1.90002	-2.39689	-2.69784	-2.57497	-2.61907	-1.53663
	246.4	-0.177328	0.063055	-0.578291	0.559589	0.364365	-0.273678	-0.263096	-0.999725	-1.26464	-1.12382	-1.64953	-1.8304	-1.13477	-2.07549	-2.31483	-2.10616	-1.7314	-1.99509	-2.4858	-2.80561	-2.70882	-2.73722	-1.58071
	246.2	-0.220892	0.0314522	-0.605869	0.555786	0.331377	-0.336399	-0.344793	-1.01439	-1.31539	-1.16545	-1.74259	-1.92616	-1.19886	-2.11088	-2.37488	-2.20975	-1.81547	-2.08113	-2.56693	-2.90939	-2.82691	-2.86248	-1.60768
	246	-0.240602	0.0131378	-0.636604	0.558727	0.297398	-0.372517	-0.402836	-1.04404	-1.38711	-1.21685	-1.80072	-2.00779	-1.23327	-2.17147	-2.45354	-2.27571	-1.88206	-2.17349	-2.6129	-3.00014	-2.92091	-2.9594	-1.67084
	245.8	-0.252548	0.0112705	-0.66917	0.591787	0.302073	-0.459314	-0.481825	-1.09426	-1.43069	-1.24218	-1.8568	-2.07781	-1.27661	-2.23323	-2.52302	-2.32531	-1.93145	-2.24649	-2.67215	-3.07334	-3.03568	-3.05458	-1.71361
	245.6	-0.273489	0.00709152	-0.713776	0.648201	0.292974	-0.518953	-0.540161	-1.13693	-1.45106	-1.26108	-1.90266	-2.14718	-1.34719	-2.29378	-2.5821	-2.35999	-1.97946	-2.33298	-2.73958	-3.18298	-3.12861	-3.14718	-1.73628
	245.4	-0.281031	-0.0299835	-0.768532	0.665218	0.265272	-0.563175	-0.590551	-1.18898	-1.50048	-1.33197	-1.9689	-2.25038	-1.39275	-2.34498	-2.64638	-2.40389	-2.00907	-2.41392	-2.80622	-3.26854	-3.20405	-3.21714	-1.76224
	245.2	-0.282187	-0.0441704	-0.784039	0.686405	0.255941	-0.60005	-0.628448	-1.22463	-1.5676	-1.39133	-2.01892	-2.33138	-1.43205	-2.42595	-2.71656	-2.45269	-2.0454	-2.46904	-2.84521	-3.36147	-3.26572	-3.28572	-1.79641
	245	-0.306664	-0.0543804	-0.807768	0.721292	0.257673	-0.612137	-0.627676	-1.27838	-1.58537	-1.43785	-2.07168	-2.41314	-1.45824	-2.49912	-2.82291	-2.45734	-2.04314	-2.51301	-2.8325	-3.42122	-3.32266	-3.3632	-1.80559
	244.8	-0.343382	-0.077343	-0.831533	0.758869	0.241585	-0.6276	-0.634487	-1.30879	-1.60861	-1.48519	-2.12276	-2.50133	-1.48034	-2.54906	-2.90967	-2.48888	-2.04748	-2.57374	-2.86494	-3.46157	-3.34607	-3.39323	-1.85636
	244.6	-0.368427	-0.114481	-0.855137	0.81045	0.258987	-0.65008	-0.642477	-1.3375	-1.63798	-1.53229	-2.18306	-2.5499	-1.52657	-2.5984	-2.9859	-2.51226	-2.05268	-2.63401	-2.89236	-3.52424	-3.40298	-3.45596	-1.87172
	244.4	-0.433914	-0.16374	-0.903362	0.852839	0.268526	-0.680458	-0.651022	-1.39205	-1.66328	-1.55049	-2.23668	-2.60159	-1.58873	-2.59612	-3.0281	-2.53191	-2.07589	-2.71163	-2.91704	-3.57586	-3.47698	-3.51835	-1.8947
	244.2	-0.457249	-0.196384	-0.981188	0.884777	0.287304	-0.708277	-0.664862	-1.40022	-1.68161	-1.58788	-2.28726	-2.6751	-1.64988	-2.60261	-3.08667	-2.54865	-2.09754	-2.77511	-2.96204	-3.66939	-3.54268	-3.53877	-1.92248
	244	-0.481062	-0.216171	-1.04221	0.934023	0.325222	-0.751108	-0.690266	-1.42867	-1.7163	-1.64167	-2.33086	-2.74236	-1.68587	-2.61123	-3.1636	-2.5562	-2.08973	-2.83672	-2.96955	-3.74425	-3.60465	-3.57256	-1.93876
	243.8	-0.539938	-0.270325	-1.08746	0.99645	0.349022	-0.786243	-0.722881	-1.46275	-1.74725	-1.66896	-2.35076	-2.80336	-1.71602	-2.64207	-3.24852	-2.60903	-2.09897	-2.85698	-3.00923	-3.84386	-3.65513	-3.61902	-1.93468
	243.6	-0.583607	-0.287346	-1.10921	1.06963	0.348351	-0.800953	-0.703243	-1.50803	-1.77266	-1.68029	-2.37504	-2.84221	-1.74014	-2.68762	-3.31899	-2.63296	-2.1025	-2.8868	-3.00959	-3.89313	-3.68483	-3.64518	-1.91941
	243.4	-0.63438	-0.325371	-1.1515	1.14561	0.340179	-0.8153	-0.698647	-1.53558	-1.76535	-1.70921	-2.38946	-2.87333	-1.7576	-2.74216	-3.39074	-2.63659	-2.103	-2.89755	-2.98644	-3.95007	-3.72584	-3.67471	-1.91634
	243.2	-0.636662	-0.32428	-1.21688	1.23522	0.332176	-0.846241	-0.712795	-1.54549	-1.75162	-1.74588	-2.39968	-2.9251	-1.77715	-2.74808	-3.44117	-2.66851	-2.14013	-2.92108	-2.96711	-3.99151	-3.77942	-3.7264	-1.91612
	243	-0.64061	-0.295345	-1.30766	1.3256	0.328888	-0.898827	-0.748829	-1.58698	-1.75501	-1.77773	-2.44746	-2.99461	-1.78253	-2.75899	-3.49033	-2.69452	-2.14745	-2.92312	-2.97091	-4.04426	-3.77685	-3.73831	-1.92226
	242.8	-0.669163	-0.319485	-1.38008	1.42326	0.352283	-0.951813	-0.78149	-1.63286	-1.73392	-1.77645	-2.50307	-3.08378	-1.81561	-2.75235	-3.53221	-2.71135	-2.15502	-2.9371	-2.94936	-4.06503	-3.79437	-3.75778	-1.90675
	242.6	-0.665936	-0.354389	-1.42633	1.55799	0.37429	-0.977745	-0.806431	-1.69065	-1.74549	-1.7904	-2.50268	-3.10585	-1.80693	-2.78032	-3.58719	-2.71579	-2.14336	-2.95597	-2.94785	-4.08822	-3.84158	-3.80281	-1.877
	242.4	-0.68465	-0.388649	-1.50035	1.66987	0.405437	-0.971085	-0.7981	-1.70196	-1.78143	-1.82438	-2.53687	-3.15929	-1.87361	-2.78991	-3.63654	-2.70481	-2.10352	-2.97418	-2.94234	-4.10959	-3.90816	-3.8471	-1.81561
	242.2	-0.716663	-0.400288	-1.55064	1.8221	0.426399	-0.961304	-0.774769	-1.70357	-1.80021	-1.8353	-2.57388	-3.21152	-1.88696	-2.77449	-3.67941	-2.70106	-2.06583	-3.00639	-2.8884	-4.14834	-3.95789	-3.89773	-1.79038
	242	-0.749912	-0.401672	-1.61098	1.99251	0.461643	-0.992405	-0.784943	-1.70184	-1.80697	-1.8266	-2.61786	-3.29396	-1.8891	-2.79046	-3.734	-2.69814	-2.03495	-3.02062	-2.86238	-4.16716	-4.01077	-3.93505	-1.74902
	241.8	-0.793751	-0.436535	-1.64968	2.18554	0.480381	-1.01282	-0.811653	-1.75672	-1.77876	-1.82493	-2.65782	-3.39382	-1.87017	-2.79783	-3.77559	-2.65571	-1.98394	-3.05725	-2.82962	-4.17623	-4.07265	-3.94783	-1.71035
	241.6	-0.801479	-0.474327	-1.7189	2.37061	0.524776	-1.03788	-0.820442	-1.73826	-1.75986	-1.8539	-2.7174	-3.48146	-1.86923	-2.7772	-3.81111	-2.66022	-1.97957	-3.05983	-2.80103	-4.1907	-4.15232	-4.00154	-1.67762
	241.4	-0.842457	-0.518139	-1.76244	2.59589	0.562054	-1.06255	-0.816593	-1.68371	-1.75451	-1.89097	-2.75394	-3.56297	-1.86014	-2.78393	-3.83361	-2.62314	-1.9572	-3.07407	-2.80672	-4.21004	-4.19254	-4.00802	-1.62156
	241.2	-0.878372	-0.53051	-1.76741	2.88076	0.593658	-1.11008	-0.813286	-1.66741	-1.75003	-1.89725	-2.80162	-3.68531	-1.85984	-2.77468	-3.89052	-2.57441	-1.94825	-3.13124	-2.81782	-4.28407	-4.1954	-4.0197	-1.55958
	241	-0.905155	-0.547859	-1.80773	3.19573	0.653362	-1.11229	-0.78656	-1.67356	-1.74912	-1.90935	-2.80694	-3.77441	-1.83083	-2.75665	-3.88924	-2.52839	-1.90615	-3.14748	-2.80553	-4.31593	-4.2031	-4.02584	-1.51102
	240.8	-0.949604	-0.548615	-1.88708	3.49551	0.703007	-1.13463	-0.830063	-1.69992	-1.75589	-1.92357	-2.82902	-3.87679	-1.81258	-2.77674	-3.91232	-2.47699	-1.88379	-3.17453	-2.76847	-4.337	-4.24736	-4.04173	-1.46405
	240.6	-0.962444	-0.526234	-1.90951	3.8607	0.797337	-1.12532	-0.817764	-1.68092	-1.78232	-1.93042	-2.84801	-3.97746	-1.80783	-2.7663	-3.967	-2.46261	-1.87565	-3.20974	-2.75088	-4.40701	-4.31603	-4.09357	-1.4052
	240.4	-0.987312	-0.533005	-1.95155	4.30288	0.912109	-1.13955	-0.8293	-1.67228	-1.77332	-1.94043	-2.87787	-4.06076	-1.80185	-2.76509	-3.97063	-2.41153	-1.82098	-3.15048	-2.71299	-4.43072	-4.33899	-4.11375	-1.29227
	240.2	-1.0159	-0.508911	-2.02826	4.72964	0.969032	-1.21336	-0.881546	-1.67455	-1.8024	-1.97851	-2.82631	-4.09791	-1.79306	-2.72305	-4.01187	-2.34335	-1.75572	-3.10809	-2.69467	-4.41117	-4.39233	-4.11343	-1.17929
	240	-1.09856	-0.540512	-2.11572	5.23281	0.990692	-1.22585	-0.903572	-1.66711	-1.80869	-2.01146	-2.82104	-4.19327	-1.75159	-2.67794	-4.03401	-2.28799	-1.68532	-3.14931	-2.64273	-4.41822	-4.42284	-4.13712	-1.05673
	239.8	-1.10215	-0.562874	-2.17501	5.79548	1.07285	-1.26518	-0.888435	-1.64697	-1.77209	-1.99578	-2.79856	-4.30077	-1.75167	-2.67646	-4.07003	-2.27396	-1.63723	-3.15175	-2.55165	-4.39292	-4.40134	-4.10917	-0.928543
	239.6	-1.09289	-0.563286	-2.27621	6.42741	1.19832	-1.28226	-0.885994	-1.6595	-1.75028	-1.9687	-2.76625	-4.36382	-1.76168	-2.6872	-4.11768	-2.24792	-1.62996	-3.08927	-2.47432	-4.37621	-4.41956	-4.11722	-0.827354
	239.4	-1.10984	-0.597633	-2.30556	7.15407	1.30616	-1.21532	-0.805237	-1.64264	-1.73016	-1.97826	-2.75464	-4.46062	-1.69517	-2.68923	-4.18498	-2.14583	-1.55394	-3.07283	-2.44181	-4.39489	-4.43236	-4.09956	-0.691475
	239.2	-1.10064	-0.576057	-2.3004	8.00736	1.40173	-1.15639	-0.755959	-1.71029	-1.71508	-1.98418	-2.78065	-4.6055	-1.61641	-2.69248	-4.25717	-2.03901	-1.42809	-3.0646	-2.40233	-4.41795	-4.45569	-4.07789	-0.566895
	239	-1.12693	-0.592697	-2.38683	8.91814	1.41203	-1.13502	-0.756844	-1.76744	-1.66554	-1.95751	-2.78374	-4.66706	-1.58118	-2.69894	-4.31293	-1.99857	-1.40367	-3.05144	-2.32508	-4.45219	-4.48601	-4.08583	-0.431961
	238.8	-1.15148	-0.608078	-2.47302	9.86054	1.42931	-1.14942	-0.724472	-1.83553	-1.65717	-1.99928	-2.81684	-4.80056	-1.54615	-2.66827	-4.36764	-1.95345	-1.36675	-3.0532	-2.24885	-4.48749	-4.43334	-4.0626	-0.30912
	238.6	-1.32395	-0.693398	-2.56281	10.9596	1.53413	-1.11559	-0.679558	-1.85331	-1.57714	-1.9257	-2.85297	-4.86348	-1.55108	-2.62839	-4.36935	-1.95364	-1.32618	-3.05816	-2.11261	-4.475	-4.40605	-4.05646	-0.251274
	238.4	-1.42991	-0.777962	-2.59819	12.1821	1.60802	-1.08519	-0.593681	-1.87803	-1.38586	-1.81965	-2.87219	-4.9088	-1.49933	-2.54836	-4.3688	-1.97651	-1.3473	-3.10989	-2.04822	-4.45908	-4.43116	-4.09204	-0.156921
	238.2	-1.50266	-0.810974	-2.69392	13.5034	1.70104	-1.14237	-0.595657	-1.89193	-1.25684	-1.71703	-2.88883	-4.9782	-1.45823	-2.53091	-4.41811	-1.96109	-1.31759	-3.13306	-2.03958	-4.52971	-4.4751	-4.10278	-0.105789
	238	-1.55451	-0.895386	-2.7844	14.9542	1.83239	-1.14089	-0.600945	-1.87703	-1.17737	-1.62823	-2.90756	-5.11924	-1.43067	-2.4832	-4.40862	-1.93407	-1.25889	-3.08257	-1.95297	-4.61095	-4.49587	-4.12953	0.0952759
	237.8	-1.61615	-0.922813	-2.85361	16.6142	1.96059	-1.14124	-0.569649	-1.85727	-1.0491	-1.55904	-2.96925	-5.29306	-1.39139	-2.46711	-4.5415	-1.91256	-1.22189	-3.04838	-1.93037	-4.70522	-4.57397	-4.16784	0.219002
	237.6	-1.70332	-0.987419	-2.95184	18.4088	1.99478	-1.16324	-0.5728	-1.82747	-0.969322	-1.49667	-2.9837	-5.42569	-1.41109	-2.39586	-4.60255	-1.87856	-1.08281	-2.9907	-1.89172	-4.72848	-4.65119	-4.23979	0.353645
	237.4	-1.83683	-1.08568	-2.87398	20.4345	1.99718	-1.16845	-0.623451	-1.69324	-0.912308	-1.37849	-2.99347	-5.48009	-1.37876	-2.30578	-4.67201	-1.86486	-0.956955	-2.99384	-1.84446	-4.83321	-4.66241	-4.25711	0.487984
	237.2	-1.88488	-1.17238	-2.88608	22.6739	2.07235	-1.1297	-0.611404	-1.63193	-0.815109	-1.2609	-3.02161	-5.5621	-1.4445	-2.34109	-4.74734	-1.82272	-0.861198	-2.94726	-1.87614	-4.96716	-4.62181	-4.30414	0.731834
	237	-1.92838	-1.07324	-2.93424	25.0677	2.12114	-1.06437	-0.472908	-1.70749	-0.775887	-1.23303	-3.11124	-5.69565	-1.40977	-2.43369	-4.80654	-1.86211	-0.769196	-2.98949	-1.79854	-4.99548	-4.68291	-4.45609	0.854362
	236.8	-2.0244	-1.16955	-3.07767	27.5522	2.29606	-1.12628	-0.533142	-1.62302	-0.792786	-1.22103	-3.12997	-5.77812	-1.42478	-2.33709	-4.78064	-1.74937	-0.636787	-3.0648	-1.79494	-5.10764	-4.89308	-4.696	0.931679
	236.6	-2.03889	-1.22476	-3.1116	30.3349	2.43881	-1.07391	-0.525375	-1.53289	-0.642784	-1.14451	-3.08047	-5.8252	-1.40846	-2.21618	-4.7205	-1.6817	-0.553307	-3.02536	-1.75574	-5.13505	-5.03636	-4.81375	1.02671
	236.4	-2.01054	-1.19688	-3.06422	33.3108	2.5406	-1.03351	-0.511063	-1.50673	-0.455055	-1.02719	-3.10307	-5.91718	-1.37665	-2.15138	-4.61395	-1.60823	-0.506134	-2.98012	-1.73066	-5.06843	-4.98761	-4.78778	1.00377
	236.2	-2.00729	-1.18031	-2.98024	36.4907	2.53369	-0.977402	-0.474152	-1.42502	-0.402725	-0.960373	-3.16599	-5.96938	-1.34439	-2.07747	-4.48163	-1.51468	-0.440735	-2.90674	-1.64558	-4.92538	-4.8812	-4.66411	1.09932
	236	-1.95753	-1.16786	-2.90034	39.7559	2.49377	-0.913864	-0.426834	-1.3425	-0.355743	-0.895691	-3.06419	-5.83629	-1.26357	-2.01743	-4.38022	-1.43153	-0.385544	-2.85313	-1.58559	-4.80722	-4.77142	-4.55724	1.13155
	235.8	-1.94334	-1.13313	-2.8335	43.0769	2.44583	-0.853546	-0.38974	-1.27226	-0.311951	-0.842606	-2.99062	-5.74507	-1.23715	-1.92693	-4.25684	-1.34314	-0.330429	-2.78323	-1.51521	-4.67474	-4.63846	-4.43292	1.16228
	235.6	-1.91379	-1.09871	-2.74048	46.5999	2.39813	-0.836441	-0.379623	-1.2144	-0.240875	-0.756332	-2.91222	-5.63205	-1.14075	-1.85411	-4.12802	-1.27516	-0.29863	-2.7093	-1.44038	-4.55147	-4.47574	-4.29185	1.15901
	235.4	-1.88217	-1.08249	-2.67957	50.1749	2.35751	-0.818848	-0.369675	-1.16043	-0.198196	-0.719849	-2.8139	-5.50061	-1.07515	-1.80153	-4.02177	-1.20549	-0.274048	-2.59778	-1.40407	-4.42812	-4.34279	-4.14742	1.164
	235.2	-1.83449	-1.06612	-2.6066	53.8469	2.34262	-0.767578	-0.350647	-1.12971	-0.136078	-0.684113	-2.7357	-5.36246	-1.02388	-1.71996	-3.88666	-1.12741	-0.228622	-2.50919	-1.36035	-4.312	-4.20271	-4.02475	1.17331
	235	-1.81131	-1.04211	-2.53114	57.6952	2.313	-0.73996	-0.314423	-1.04021	-0.116669	-0.676239	-2.64122	-5.19737	-0.99939	-1.62834	-3.76225	-1.07489	-0.21315	-2.40434	-1.29602	-4.18541	-4.04445	-3.91292	1.19034

## Sheet: FIGURE  4
[K] mM	[q](mdeg) l =264.6 nm
3.22817	1.84534
3.20006	2.02008
3.22924	2.66822
3.20734	2.6167
3.18288	2.64669
3.22	3.25897
3.21	3.18162				Absorption data in FIGURE 4 are obtained by normalizing the raw data, here reported, at PS2.M concentration of 10mm
5.67144	5.01763
6.88976	6.913
6.87033	6.64197
6.88228	6.5257
7.04347	6.58797
6.874	6.47226
8.75206	9.0084
8.83574	8.8711
8.70987	8.37668
8.64363	8.69008
8.75973	8.62326
10.6698	11.1416
10.5675	11.0328
10.6835	10.4744
10.6487	10.5712
10.6104	10.6551
