# Supplementary material for: Validation of circular dichroic spectroscopy of synthetic oligonucleotide PS2.M for K+ concentration measurements
Source: Eur Phys J Plus. 2022 Apr 7;137(4):433. doi: 10.1140/epjp/s13360-022-02581-2 (PMC8988120; doi:10.1140/epjp/s13360-022-02581-2)
Supplement: Supplementary file 5 — (xlsx 22 KB) [file 13360_2022_2581_MOESM5_ESM.xlsx]

## Sheet: raw data  figure 5
	l (nm)	K:D-rib 5 mM [q](mdeg)	KCl 15mM [q](mdeg)
[PS2] mM		9.99	10.0617
	325	0.129557	0.193582
	324.8	0.133739	0.183928
	324.6	0.135996	0.181632
	324.4	0.128399	0.17758
	324.2	0.125042	0.183513
	324	0.132311	0.191283
	323.8	0.139184	0.18486
	323.6	0.152101	0.173793
	323.4	0.175962	0.177033
	323.2	0.178794	0.169227			Absorption data in FIGURE 5 are obtained by normalizing the raw data, here reported, at PS2.M concentration of 10mm
	323	0.181034	0.166124
	322.8	0.197279	0.162151
	322.6	0.206632	0.172478
	322.4	0.217096	0.180147
	322.2	0.216117	0.170268
	322	0.239686	0.182877
	321.8	0.250918	0.206289
	321.6	0.250921	0.213929
	321.4	0.238792	0.197948
	321.2	0.192343	0.167469
	321	0.0831448	0.0655717
	320.8	0.0434825	0.0271101
	320.6	0.0332823	0.0236796
	320.4	0.0333828	0.0312704
	320.2	0.0307392	0.0284514
	320	0.0317658	0.0344318
	319.8	0.0367996	0.0395126
	319.6	0.0429014	0.0280584
	319.4	0.0522652	0.0277623
	319.2	0.0450482	0.0452715
	319	0.025665	0.0412158
	318.8	0.0279648	0.048135
	318.6	0.029555	0.0411248
	318.4	0.0435033	0.0521123
	318.2	0.0371076	0.050088
	318	0.0337754	0.053894
	317.8	0.0411139	0.0452825
	317.6	0.0402367	0.0441372
	317.4	0.050122	0.0461398
	317.2	0.06101	0.0504282
	317	0.0689989	0.0531746
	316.8	0.0842681	0.0584716
	316.6	0.0785502	0.0547931
	316.4	0.0802208	0.0615224
	316.2	0.0819767	0.0665059
	316	0.07741	0.063089
	315.8	0.0760263	0.0781444
	315.6	0.0708892	0.0797967
	315.4	0.0628232	0.0867442
	315.2	0.0456992	0.0941356
	315	0.0536427	0.0947192
	314.8	0.0567307	0.10406
	314.6	0.0583411	0.122378
	314.4	0.0700766	0.137672
	314.2	0.0886993	0.138319
	314	0.0847603	0.152174
	313.8	0.0932572	0.160962
	313.6	0.0866339	0.159516
	313.4	0.0949576	0.171367
	313.2	0.112852	0.1704
	313	0.125215	0.177247
	312.8	0.137812	0.197427
	312.6	0.137682	0.213776
	312.4	0.150529	0.234067
	312.2	0.175182	0.258042
	312	0.1951	0.281839
	311.8	0.211685	0.307906
	311.6	0.224446	0.327401
	311.4	0.244587	0.33979
	311.2	0.260909	0.369972
	311	0.273713	0.403987
	310.8	0.304113	0.43463
	310.6	0.332313	0.465906
	310.4	0.360565	0.495741
	310.2	0.389475	0.523888
	310	0.414384	0.558637
	309.8	0.45824	0.598835
	309.6	0.499304	0.623578
	309.4	0.53926	0.659418
	309.2	0.568707	0.705905
	309	0.613427	0.737243
	308.8	0.658748	0.782767
	308.6	0.713056	0.816586
	308.4	0.784181	0.859968
	308.2	0.832033	0.902382
	308	0.883385	0.946033
	307.8	0.942681	0.987948
	307.6	1.00074	1.03583
	307.4	1.04975	1.10092
	307.2	1.12012	1.1609
	307	1.18227	1.22317
	306.8	1.24869	1.28859
	306.6	1.30644	1.35729
	306.4	1.3646	1.43288
	306.2	1.43141	1.5073
	306	1.50507	1.5786
	305.8	1.59277	1.65591
	305.6	1.67569	1.73433
	305.4	1.75967	1.81403
	305.2	1.84688	1.88173
	305	1.93351	1.95644
	304.8	2.01874	2.04296
	304.6	2.11852	2.14663
	304.4	2.21375	2.22807
	304.2	2.31217	2.31194
	304	2.41718	2.40927
	303.8	2.52711	2.51447
	303.6	2.61963	2.62004
	303.4	2.71973	2.72227
	303.2	2.82036	2.83134
	303	2.92365	2.93128
	302.8	3.03112	3.05194
	302.6	3.14449	3.16446
	302.4	3.25926	3.28267
	302.2	3.36584	3.40233
	302	3.48227	3.51708
	301.8	3.60784	3.6427
	301.6	3.72635	3.74713
	301.4	3.83379	3.85904
	301.2	3.95448	3.97846
	301	4.07193	4.10568
	300.8	4.19074	4.23447
	300.6	4.31369	4.35772
	300.4	4.4232	4.46949
	300.2	4.52663	4.575
	300	4.63603	4.69378
	299.8	4.75377	4.80632
	299.6	4.8526	4.91994
	299.4	4.94851	5.02281
	299.2	5.0511	5.12312
	299	5.15256	5.22659
	298.8	5.26057	5.32121
	298.6	5.36104	5.40448
	298.4	5.45022	5.49828
	298.2	5.54016	5.59519
	298	5.63834	5.67969
	297.8	5.72032	5.75537
	297.6	5.80952	5.85689
	297.4	5.89297	5.94685
	297.2	5.95961	6.01799
	297	6.00887	6.08503
	296.8	6.07567	6.15494
	296.6	6.14705	6.21001
	296.4	6.20871	6.26939
	296.2	6.23794	6.33778
	296	6.2831	6.38638
	295.8	6.32755	6.42872
	295.6	6.37533	6.46823
	295.4	6.42327	6.49938
	295.2	6.44732	6.52525
	295	6.45776	6.54708
	294.8	6.46835	6.56553
	294.6	6.4952	6.5856
	294.4	6.51032	6.60171
	294.2	6.51564	6.61211
	294	6.51283	6.60163
	293.8	6.50784	6.60005
	293.6	6.51951	6.60652
	293.4	6.52344	6.61687
	293.2	6.51929	6.61665
	293	6.51798	6.59958
	292.8	6.52368	6.57367
	292.6	6.51951	6.55688
	292.4	6.50113	6.54831
	292.2	6.47282	6.51844
	292	6.44033	6.49078
	291.8	6.40815	6.481
	291.6	6.3809	6.46818
	291.4	6.34725	6.44809
	291.2	6.30708	6.4206
	291	6.27794	6.38967
	290.8	6.24751	6.34051
	290.6	6.20941	6.30367
	290.4	6.17235	6.282
	290.2	6.13103	6.23616
	290	6.09617	6.1814
	289.8	6.03971	6.14761
	289.6	5.99736	6.1075
	289.4	5.95966	6.04807
	289.2	5.90467	6.00021
	289	5.85342	5.95081
	288.8	5.79755	5.89942
	288.6	5.73597	5.84433
	288.4	5.68046	5.79385
	288.2	5.63218	5.74837
	288	5.57631	5.71309
	287.8	5.50238	5.65449
	287.6	5.44175	5.59523
	287.4	5.37844	5.53085
	287.2	5.31567	5.47382
	287	5.24829	5.4032
	286.8	5.17646	5.33449
	286.6	5.10912	5.27147
	286.4	5.04716	5.19593
	286.2	4.98326	5.1171
	286	4.90227	5.04443
	285.8	4.83263	4.96521
	285.6	4.7649	4.88367
	285.4	4.69423	4.81934
	285.2	4.6153	4.75464
	285	4.53937	4.67842
	284.8	4.46414	4.59541
	284.6	4.39816	4.51158
	284.4	4.33306	4.42924
	284.2	4.26492	4.35519
	284	4.18347	4.28414
	283.8	4.11742	4.20855
	283.6	4.06005	4.12057
	283.4	3.99054	4.04608
	283.2	3.91116	3.97358
	283	3.8463	3.88773
	282.8	3.77663	3.80092
	282.6	3.72115	3.72399
	282.4	3.65349	3.6652
	282.2	3.57013	3.58926
	282	3.49265	3.51673
	281.8	3.41106	3.45409
	281.6	3.3422	3.3861
	281.4	3.2857	3.3022
	281.2	3.21714	3.23359
	281	3.15841	3.17351
	280.8	3.09932	3.11227
	280.6	3.04571	3.04252
	280.4	2.99248	2.98571
	280.2	2.94156	2.93069
	280	2.89667	2.86168
	279.8	2.84137	2.7983
	279.6	2.77912	2.74865
	279.4	2.71915	2.71057
	279.2	2.67476	2.67962
	279	2.62477	2.64579
	278.8	2.57904	2.6025
	278.6	2.5396	2.56112
	278.4	2.50689	2.51752
	278.2	2.46868	2.47047
	278	2.42576	2.43658
	277.8	2.36636	2.3938
	277.6	2.31143	2.35966
	277.4	2.27109	2.3269
	277.2	2.22746	2.28021
	277	2.1733	2.24546
	276.8	2.11266	2.21426
	276.6	2.07654	2.19543
	276.4	2.05304	2.16971
	276.2	2.01315	2.14517
	276	1.97598	2.11675
	275.8	1.92209	2.08887
	275.6	1.88682	2.04901
	275.4	1.86687	2.02775
	275.2	1.84836	2.0076
	275	1.83496	1.96118
	274.8	1.815	1.92795
	274.6	1.77224	1.91658
	274.4	1.72601	1.90446
	274.2	1.69081	1.8809
	274	1.66283	1.86737
	273.8	1.63383	1.85118
	273.6	1.62197	1.83626
	273.4	1.59763	1.81575
	273.2	1.5645	1.81633
	273	1.54258	1.7944
	272.8	1.54464	1.76775
	272.6	1.52987	1.74286
	272.4	1.51446	1.70708
	272.2	1.49008	1.67261
	272	1.46353	1.6591
	271.8	1.44263	1.6369
	271.6	1.42028	1.62418
	271.4	1.39867	1.60412
	271.2	1.37579	1.57475
	271	1.36113	1.56791
	270.8	1.351	1.53919
	270.6	1.32425	1.50955
	270.4	1.30008	1.48552
	270.2	1.28604	1.45637
	270	1.27572	1.42869
	269.8	1.25167	1.38355
	269.6	1.21807	1.35773
	269.4	1.20153	1.3293
	269.2	1.19299	1.3192
	269	1.17488	1.29365
	268.8	1.15162	1.26951
	268.6	1.1183	1.2452
	268.4	1.08647	1.21808
	268.2	1.05366	1.2149
	268	1.03643	1.19738
	267.8	1.01332	1.16762
	267.6	1.01892	1.11618
	267.4	1.00766	1.06732
	267.2	0.986678	1.01671
	267	0.966867	0.973431
	266.8	0.934592	0.937164
	266.6	0.904065	0.919542
	266.4	0.8901	0.894536
	266.2	0.846788	0.864325
	266	0.800851	0.838367
	265.8	0.780889	0.809808
	265.6	0.73699	0.792527
	265.4	0.710636	0.773341
	265.2	0.689768	0.753714
	265	0.664939	0.724775
	264.8	0.643872	0.686658
	264.6	0.623915	0.659843
	264.4	0.597025	0.638953
	264.2	0.57584	0.599633
	264	0.569326	0.576798
	263.8	0.545446	0.575173
	263.6	0.533589	0.56786
	263.4	0.520137	0.55482
	263.2	0.496816	0.534637
	263	0.478742	0.511904
	262.8	0.461878	0.501026
	262.6	0.441602	0.488611
	262.4	0.410884	0.468898
	262.2	0.398565	0.463921
	262	0.394709	0.456922
	261.8	0.404332	0.45003
	261.6	0.407714	0.452216
	261.4	0.402702	0.45001
	261.2	0.408069	0.445913
	261	0.394157	0.442427
	260.8	0.37711	0.444634
	260.6	0.37437	0.464531
	260.4	0.363848	0.471907
	260.2	0.359035	0.468489
	260	0.357481	0.465576
	259.8	0.371375	0.444967
	259.6	0.371118	0.441455
	259.4	0.38601	0.456097
	259.2	0.397781	0.476139
	259	0.383914	0.484654
	258.8	0.394877	0.492191
	258.6	0.403187	0.501182
	258.4	0.418284	0.51284
	258.2	0.435108	0.519299
	258	0.446807	0.534702
	257.8	0.449626	0.522418
	257.6	0.481594	0.51603
	257.4	0.506838	0.509421
	257.2	0.49893	0.524618
	257	0.507527	0.523635
	256.8	0.525326	0.528658
	256.6	0.53363	0.538554
	256.4	0.548579	0.549829
	256.2	0.571956	0.585986
	256	0.589814	0.602757
	255.8	0.617219	0.603746
	255.6	0.636038	0.606698
	255.4	0.664975	0.611304
	255.2	0.671759	0.617696
	255	0.660766	0.630075
	254.8	0.671183	0.626723
	254.6	0.692833	0.627934
	254.4	0.691383	0.640115
	254.2	0.714968	0.662916
	254	0.73809	0.668244
	253.8	0.747253	0.667025
	253.6	0.761126	0.676803
	253.4	0.77515	0.673562
	253.2	0.798699	0.680648
	253	0.80038	0.701535
	252.8	0.823444	0.701292
	252.6	0.834278	0.718544
	252.4	0.841055	0.7049
	252.2	0.859851	0.707896
	252	0.875783	0.708112
	251.8	0.894192	0.713829
	251.6	0.904149	0.732305
	251.4	0.906034	0.736441
	251.2	0.900974	0.737671
	251	0.908238	0.747725
	250.8	0.893381	0.762776
	250.6	0.88306	0.786537
	250.4	0.884786	0.794115
	250.2	0.878175	0.808222
	250	0.887517	0.799333
	249.8	0.886812	0.783682
	249.6	0.877238	0.786748
	249.4	0.874719	0.766972
	249.2	0.875142	0.750366
	249	0.860493	0.750044
	248.8	0.855519	0.728174
	248.6	0.832602	0.718539
	248.4	0.816433	0.715477
	248.2	0.825187	0.703721
	248	0.817234	0.702376
	247.8	0.802132	0.681228
	247.6	0.788459	0.64436
	247.4	0.765527	0.615464
	247.2	0.740941	0.599692
	247	0.710116	0.596114
	246.8	0.694309	0.595362
	246.6	0.684183	0.595282
	246.4	0.656059	0.583303
	246.2	0.644168	0.564264
	246	0.609379	0.538127
	245.8	0.587376	0.519679
	245.6	0.58697	0.504842
	245.4	0.574828	0.490843
	245.2	0.557247	0.477615
	245	0.525883	0.447419
	244.8	0.499101	0.40538
	244.6	0.489792	0.377829
	244.4	0.473729	0.360177
	244.2	0.440314	0.35043
	244	0.434466	0.342586
	243.8	0.412043	0.346066
	243.6	0.396662	0.318011
	243.4	0.381775	0.289696
	243.2	0.355868	0.277104
	243	0.316547	0.279014
	242.8	0.304952	0.266772
	242.6	0.295523	0.234069
	242.4	0.273779	0.2002
	242.2	0.237695	0.183874
	242	0.222894	0.187895
	241.8	0.200086	0.180472
	241.6	0.186971	0.167293
	241.4	0.167469	0.142313
	241.2	0.165795	0.101008
	241	0.146616	0.0805159
	240.8	0.148831	0.0757358
	240.6	0.137386	0.0782748
	240.4	0.130875	0.0540888
	240.2	0.136286	0.0515019
	240	0.116085	0.0224065
	239.8	0.105669	0.000281215
	239.6	0.0843928	-0.0275099
	239.4	0.0763186	-0.0477993
	239.2	0.0426468	-0.0542507
	239	0.0373484	-0.08356
	238.8	0.0235418	-0.106815
	238.6	-0.00277495	-0.125336
	238.4	-0.0289242	-0.141942
	238.2	-0.0500585	-0.137215
	238	-0.065725	-0.155509
	237.8	-0.100201	-0.175985
	237.6	-0.119331	-0.204942
	237.4	-0.118141	-0.205368
	237.2	-0.144919	-0.222292
	237	-0.160667	-0.273328
	236.8	-0.16726	-0.282458
	236.6	-0.170573	-0.289545
	236.4	-0.187261	-0.300247
	236.2	-0.203946	-0.30929
	236	-0.216902	-0.320948
	235.8	-0.238284	-0.301083
	235.6	-0.260731	-0.26654
	235.4	-0.247073	-0.251749
	235.2	-0.263295	-0.255006
	235	-0.260978	-0.230254
