# Supplementary material for: Validation of circular dichroic spectroscopy of synthetic oligonucleotide PS2.M for K+ concentration measurements
Source: Eur Phys J Plus. 2022 Apr 7;137(4):433. doi: 10.1140/epjp/s13360-022-02581-2 (PMC8988120; doi:10.1140/epjp/s13360-022-02581-2)
Supplement: Supplementary file 6 — (xlsx 34 KB) [file 13360_2022_2581_MOESM6_ESM.xlsx]

## Sheet: raw data figure 6
	l	turquoise spectrum [q](mdeg)	light blue spectrum [q](mdeg)	blu spectrum [q](mdeg)	dark purple spectrum [q](mdeg)	black spectrum [q](mdeg)
[K] mM		3.20831	5.49237	6.95025	8.43662	10.7034
[PS2] mM		10.1175	10.1305	10.2891	10.4048	10.2835
	325	-63.3018	-63.4073	-63.7093	-63.3226	-62.933
	324.8	-59.9943	-60.053	-60.3412	-59.9277	-59.5803
	324.6	-56.5646	-56.5739	-56.8334	-56.4447	-56.1383
	324.4	-53.0142	-53.0012	-53.3037	-52.8606	-52.6331
	324.2	-49.3928	-49.3292	-49.5595	-49.1635	-49.0217		Absorption data in FIGURE 6 are obtained by normalizing the raw data, here reported, at PS2.M concentration of 10mm
	324	-45.6552	-45.5501	-45.7617	-45.3545	-45.3263
	323.8	-41.788	-41.7248	-41.8867	-41.4993	-41.5436
	323.6	-37.9177	-37.8721	-38.0113	-37.638	-37.6966
	323.4	-34.0507	-34.0049	-34.1513	-33.767	-33.8288
	323.2	-30.1945	-30.1343	-30.2821	-29.8895	-29.9551
	323	-26.3246	-26.2489	-26.4205	-26.0282	-26.0873
	322.8	-22.453	-22.3807	-22.5505	-22.1622	-22.2179
	322.6	-18.5871	-18.5075	-18.6761	-18.3024	-18.3485
	322.4	-14.7267	-14.6367	-14.8119	-14.4422	-14.4792
	322.2	-10.8741	-10.7679	-10.9464	-10.5824	-10.6057
	322	-7.00239	-6.88496	-7.09313	-6.71162	-6.72116
	321.8	-3.13226	-3.00906	-3.22342	-2.8335	-2.84722
	321.6	-0.546548	-0.406755	-0.479763	-0.241854	-0.257929
	321.4	-0.0306177	0.114041	0.0766852	0.227047	0.222898
	321.2	-0.00319684	0.112492	0.0698395	0.180522	0.16333
	321	-0.0272892	0.0895972	0.034096	0.133167	0.126673
	320.8	-0.0283577	0.0668482	0.0335827	0.105909	0.118814
	320.6	-0.0201859	0.0559758	0.0328628	0.0934231	0.105892
	320.4	-0.0155344	0.0448446	0.032956	0.0856677	0.10387
	320.2	-0.0280759	0.029434	0.0220438	0.090026	0.103016
	320	-0.0279772	0.0195549	0.0234087	0.0850978	0.10265
	319.8	-0.0241644	0.0173857	0.0325143	0.0918109	0.096736
	319.6	-0.0266067	0.00858891	0.0371636	0.0906074	0.0842752
	319.4	-0.0337888	-0.010198	0.043229	0.101066	0.0792544
	319.2	-0.0373099	-0.0153582	0.0559362	0.116982	0.0889508
	319	-0.0197403	-0.0174441	0.0544473	0.124447	0.0985429
	318.8	-0.011796	-0.0128615	0.0478129	0.130425	0.108982
	318.6	-0.013851	-0.0171626	0.048664	0.131878	0.109084
	318.4	-0.0177978	-0.028072	0.0552381	0.135776	0.11421
	318.2	-0.0127372	-0.030082	0.0577196	0.125856	0.128732
	318	-0.000151515	-0.015785	0.0531877	0.110168	0.128006
	317.8	0.0162795	-0.00209796	0.0509777	0.103319	0.119265
	317.6	0.0158727	0.00700045	0.0375741	0.107694	0.121074
	317.4	0.0182049	0.00782621	0.0279614	0.115192	0.126911
	317.2	0.00471687	0.00221324	0.0258088	0.1358	0.123611
	317	-0.000626802	0.00153923	0.01243	0.14304	0.12089
	316.8	0.00853884	0.00569558	0.00814295	0.152005	0.130886
	316.6	0.0155289	0.0218569	0.0100706	0.153203	0.137996
	316.4	0.020311	0.034151	0.00808132	0.150873	0.148147
	316.2	0.0085243	0.0295012	0.0201598	0.158694	0.150556
	316	0.0084399	0.0255946	0.0330546	0.152408	0.150657
	315.8	0.0216171	0.0283746	0.0510275	0.160861	0.155102
	315.6	0.0433441	0.0413377	0.0637177	0.168513	0.165443
	315.4	0.0571828	0.0481592	0.0724168	0.189239	0.166167
	315.2	0.0599892	0.0384117	0.0960443	0.193863	0.153756
	315	0.0735666	0.032401	0.109927	0.19377	0.161901
	314.8	0.0802975	0.0361241	0.116563	0.190853	0.163538
	314.6	0.0957853	0.033325	0.133813	0.19373	0.167385
	314.4	0.103751	0.0327172	0.120872	0.205591	0.173853
	314.2	0.108093	0.0398279	0.130851	0.213466	0.175451
	314	0.0937296	0.0457137	0.143125	0.231865	0.186034
	313.8	0.0985096	0.0575765	0.135398	0.24789	0.187745
	313.6	0.0889127	0.0697811	0.131155	0.244583	0.196794
	313.4	0.100017	0.0707287	0.136843	0.256364	0.194515
	313.2	0.112055	0.0863892	0.149372	0.271617	0.193365
	313	0.122586	0.103826	0.15289	0.276468	0.203255
	312.8	0.135293	0.126085	0.154629	0.278194	0.22226
	312.6	0.145156	0.148025	0.152913	0.283118	0.231012
	312.4	0.167965	0.156253	0.155217	0.278731	0.228052
	312.2	0.163395	0.175828	0.173153	0.287223	0.227247
	312	0.166232	0.186556	0.19374	0.285601	0.233656
	311.8	0.174921	0.191697	0.210152	0.297611	0.246957
	311.6	0.203784	0.201643	0.20732	0.313173	0.265743
	311.4	0.200856	0.210791	0.210811	0.326012	0.269534
	311.2	0.210124	0.203843	0.234038	0.348768	0.287356
	311	0.220679	0.212247	0.245646	0.353464	0.302687
	310.8	0.249005	0.213564	0.282473	0.355129	0.316498
	310.6	0.259403	0.228281	0.29228	0.361862	0.337012
	310.4	0.271505	0.240272	0.316304	0.370338	0.374872
	310.2	0.284926	0.266942	0.342671	0.392768	0.400129
	310	0.299046	0.293021	0.355674	0.413899	0.416838
	309.8	0.312568	0.294291	0.370294	0.431708	0.437126
	309.6	0.330799	0.285776	0.385868	0.442157	0.442019
	309.4	0.370711	0.293677	0.399874	0.458419	0.461472
	309.2	0.416539	0.31665	0.420951	0.487252	0.488382
	309	0.445607	0.344669	0.430852	0.507632	0.496569
	308.8	0.449715	0.359692	0.43742	0.538034	0.511353
	308.6	0.461053	0.375011	0.460782	0.551019	0.53978
	308.4	0.485977	0.403857	0.468079	0.577237	0.556496
	308.2	0.508243	0.440273	0.48113	0.592308	0.567162
	308	0.536421	0.4718	0.508264	0.623341	0.577966
	307.8	0.55526	0.500293	0.530991	0.652831	0.604922
	307.6	0.568527	0.533031	0.556346	0.666466	0.630595
	307.4	0.586197	0.558073	0.58689	0.691217	0.658604
	307.2	0.626999	0.595333	0.602363	0.72002	0.680795
	307	0.659937	0.622312	0.640373	0.744496	0.71757
	306.8	0.697021	0.643261	0.670428	0.784689	0.742487
	306.6	0.734963	0.679566	0.702921	0.812286	0.761461
	306.4	0.773361	0.707043	0.734203	0.837381	0.795096
	306.2	0.803425	0.736659	0.767568	0.873636	0.81061
	306	0.832205	0.766513	0.811911	0.903264	0.828255
	305.8	0.871173	0.814107	0.858907	0.93179	0.846586
	305.6	0.905899	0.85483	0.901203	0.970093	0.879459
	305.4	0.952054	0.883958	0.930327	1.01171	0.91116
	305.2	1.00272	0.912213	0.964262	1.05511	0.937376
	305	1.03994	0.945595	0.999733	1.09071	0.965831
	304.8	1.0688	0.985007	1.05873	1.12381	0.993067
	304.6	1.12582	1.03483	1.10369	1.16318	1.02549
	304.4	1.16796	1.08891	1.15361	1.19984	1.05379
	304.2	1.20602	1.13691	1.20073	1.23975	1.0793
	304	1.24559	1.19203	1.24393	1.28365	1.09599
	303.8	1.28869	1.23104	1.29455	1.32223	1.11891
	303.6	1.33991	1.27155	1.34569	1.34925	1.13306
	303.4	1.38234	1.29758	1.38727	1.39177	1.16106
	303.2	1.43254	1.34099	1.43765	1.42876	1.19377
	303	1.47633	1.39543	1.47777	1.4795	1.22658
	302.8	1.53519	1.46491	1.52078	1.52921	1.26706
	302.6	1.59453	1.52206	1.56208	1.57271	1.2983
	302.4	1.62225	1.57363	1.59698	1.61767	1.32921
	302.2	1.65357	1.62025	1.62936	1.66337	1.3525
	302	1.70344	1.65967	1.67215	1.68643	1.38684
	301.8	1.75667	1.70333	1.72343	1.71654	1.41625
	301.6	1.80013	1.75178	1.76999	1.75873	1.46238
	301.4	1.8416	1.78952	1.81709	1.79574	1.51035
	301.2	1.88057	1.82298	1.86335	1.83436	1.54834
	301	1.92337	1.86065	1.9065	1.86347	1.57378
	300.8	1.9664	1.90702	1.94958	1.90255	1.59535
	300.6	2.01172	1.94341	1.98186	1.94414	1.61801
	300.4	2.05814	1.98464	2.0298	1.97257	1.63545
	300.2	2.10319	2.01906	2.06071	2.0116	1.65212
	300	2.13493	2.06057	2.10356	2.04771	1.68026
	299.8	2.18056	2.08773	2.15206	2.08116	1.71021
	299.6	2.21273	2.12772	2.18237	2.114	1.74092
	299.4	2.24404	2.16198	2.21175	2.13395	1.77675
	299.2	2.2809	2.18447	2.23385	2.15076	1.8078
	299	2.30682	2.20517	2.24963	2.17513	1.83651
	298.8	2.32544	2.22881	2.2744	2.19947	1.8626
	298.6	2.34259	2.24912	2.30295	2.20733	1.88959
	298.4	2.36309	2.27028	2.32662	2.22236	1.90533
	298.2	2.39514	2.29907	2.34393	2.24563	1.92536
	298	2.41556	2.3144	2.34288	2.26713	1.94442
	297.8	2.43349	2.33045	2.34681	2.28438	1.9596
	297.6	2.46646	2.33683	2.34327	2.29896	1.9741
	297.4	2.48436	2.35593	2.34912	2.32122	1.99415
	297.2	2.51402	2.36628	2.36073	2.33103	2.01515
	297	2.53312	2.37797	2.37546	2.3423	2.02618
	296.8	2.54346	2.39897	2.36799	2.35299	2.03237
	296.6	2.56587	2.42863	2.36911	2.36307	2.03708
	296.4	2.57201	2.4355	2.35577	2.36961	2.04042
	296.2	2.58266	2.44425	2.36456	2.36841	2.04064
	296	2.58825	2.43773	2.37662	2.37933	2.032
	295.8	2.57117	2.44395	2.39219	2.39068	2.05154
	295.6	2.56935	2.45094	2.39529	2.39427	2.05458
	295.4	2.57912	2.43993	2.39607	2.3883	2.07513
	295.2	2.58114	2.43596	2.39093	2.39941	2.09146
	295	2.56331	2.42849	2.37738	2.40047	2.09916
	294.8	2.56576	2.42731	2.37301	2.37603	2.09019
	294.6	2.56916	2.43421	2.37922	2.36832	2.07368
	294.4	2.56216	2.43011	2.38177	2.3574	2.07072
	294.2	2.54997	2.44301	2.37129	2.35086	2.07742
	294	2.54377	2.43858	2.36335	2.3516	2.07786
	293.8	2.5319	2.43077	2.35923	2.34351	2.06918
	293.6	2.51148	2.4181	2.34245	2.33717	2.07034
	293.4	2.49777	2.40774	2.32406	2.329	2.06369
	293.2	2.4825	2.39857	2.32451	2.31698	2.05874
	293	2.45175	2.38936	2.30873	2.29981	2.0596
	292.8	2.43296	2.37334	2.31699	2.29646	2.05252
	292.6	2.40852	2.35697	2.31133	2.28601	2.05348
	292.4	2.39246	2.34965	2.2961	2.27913	2.03828
	292.2	2.37804	2.33888	2.2913	2.26717	2.02355
	292	2.36614	2.3339	2.28692	2.25878	2.01735
	291.8	2.35521	2.32484	2.28247	2.26536	1.99851
	291.6	2.33969	2.32207	2.27544	2.25964	1.98465
	291.4	2.32251	2.30309	2.27092	2.24802	1.97608
	291.2	2.30288	2.29946	2.2614	2.22399	1.96608
	291	2.27382	2.28812	2.2679	2.21485	1.96042
	290.8	2.23526	2.27549	2.27155	2.19518	1.95901
	290.6	2.22369	2.24226	2.26057	2.19444	1.95386
	290.4	2.19322	2.22041	2.25465	2.19208	1.97345
	290.2	2.1643	2.19598	2.24391	2.18953	1.96861
	290	2.15726	2.17696	2.22217	2.18348	1.96449
	289.8	2.12973	2.15329	2.19581	2.16416	1.94882
	289.6	2.09849	2.12834	2.1829	2.14635	1.93495
	289.4	2.07667	2.11318	2.18071	2.1366	1.91375
	289.2	2.03815	2.09024	2.18205	2.11308	1.91152
	289	2.00853	2.06805	2.15441	2.10389	1.89134
	288.8	1.99543	2.0443	2.14884	2.08387	1.88432
	288.6	1.963	2.03166	2.14394	2.07396	1.87488
	288.4	1.93034	2.03623	2.15016	2.07534	1.85526
	288.2	1.9219	2.03986	2.13562	2.0589	1.83035
	288	1.89043	2.0148	2.11229	2.05726	1.83148
	287.8	1.8722	2.00398	2.07987	2.06931	1.83478
	287.6	1.85224	1.9891	2.05688	2.06689	1.84028
	287.4	1.84385	1.96818	2.04516	2.04837	1.83934
	287.2	1.81963	1.95047	2.04348	2.03354	1.85572
	287	1.80363	1.9561	2.04481	2.03018	1.86661
	286.8	1.78919	1.96268	2.02882	2.02749	1.86493
	286.6	1.77437	1.95764	2.04429	2.02875	1.88405
	286.4	1.77024	1.95507	2.03979	2.00357	1.89784
	286.2	1.77439	1.96313	2.02168	2.00345	1.90663
	286	1.75779	1.95401	2.00471	1.99233	1.90198
	285.8	1.75246	1.94772	2.0041	1.99127	1.89831
	285.6	1.75349	1.94637	2.00252	2.00605	1.90349
	285.4	1.74593	1.9401	2.00069	2.02308	1.91394
	285.2	1.73044	1.92836	1.96954	2.04305	1.91815
	285	1.71136	1.91814	1.95451	2.04486	1.938
	284.8	1.69846	1.90688	1.94628	2.05399	1.95686
	284.6	1.68339	1.9095	1.94121	2.06168	1.98397
	284.4	1.67416	1.89821	1.95086	2.07752	1.99759
	284.2	1.6665	1.88716	1.95245	2.07999	2.01205
	284	1.67582	1.8719	1.94165	2.10034	2.02981
	283.8	1.67213	1.88668	1.93981	2.0956	2.05178
	283.6	1.66338	1.89178	1.94403	2.10634	2.0578
	283.4	1.66755	1.91209	1.95595	2.11727	2.07222
	283.2	1.65523	1.90135	1.96256	2.13495	2.11017
	283	1.66434	1.90511	1.96324	2.14571	2.15409
	282.8	1.6771	1.92462	1.95994	2.16998	2.19195
	282.6	1.67735	1.91543	1.97256	2.19284	2.23917
	282.4	1.68705	1.90528	1.98666	2.20581	2.28077
	282.2	1.70563	1.91455	2.01218	2.23718	2.32101
	282	1.70573	1.92087	2.01375	2.28638	2.37763
	281.8	1.7171	1.92127	2.03717	2.31241	2.40666
	281.6	1.73007	1.9344	2.05867	2.34516	2.45169
	281.4	1.74579	1.95192	2.09312	2.39105	2.51212
	281.2	1.75418	1.96911	2.1367	2.45991	2.55723
	281	1.74939	1.98434	2.19611	2.48947	2.6215
	280.8	1.75473	2.01757	2.23385	2.53368	2.67174
	280.6	1.74278	2.05357	2.26158	2.59275	2.72576
	280.4	1.7611	2.09	2.28413	2.65105	2.77775
	280.2	1.79349	2.08235	2.33132	2.70802	2.83837
	280	1.83305	2.09158	2.37553	2.74931	2.90634
	279.8	1.84862	2.12447	2.39748	2.79341	2.95961
	279.6	1.84847	2.15218	2.43076	2.86801	3.00144
	279.4	1.83865	2.15805	2.47406	2.93015	3.04461
	279.2	1.86876	2.18658	2.51071	3.004	3.10489
	279	1.90298	2.22215	2.52924	3.06328	3.18242
	278.8	1.92522	2.25605	2.5753	3.13016	3.27806
	278.6	1.94323	2.29262	2.63331	3.19029	3.36849
	278.4	1.98234	2.33365	2.695	3.24269	3.4673
	278.2	2.01484	2.36801	2.72858	3.28682	3.56373
	278	2.04366	2.43379	2.76202	3.3545	3.66398
	277.8	2.05869	2.47502	2.82593	3.42965	3.74596
	277.6	2.07362	2.54656	2.87313	3.51743	3.84833
	277.4	2.09859	2.59617	2.92895	3.60779	3.94371
	277.2	2.11859	2.65993	2.99689	3.6935	4.03913
	277	2.14221	2.69913	3.057	3.78994	4.1381
	276.8	2.1724	2.74752	3.11821	3.88012	4.23869
	276.6	2.1954	2.77208	3.17168	3.95715	4.35709
	276.4	2.21644	2.8279	3.24946	4.02691	4.46499
	276.2	2.23213	2.88608	3.33032	4.10782	4.5616
	276	2.25823	2.93224	3.40018	4.19272	4.67535
	275.8	2.28049	3.00547	3.45838	4.28325	4.79885
	275.6	2.30562	3.09387	3.51554	4.37323	4.91647
	275.4	2.35161	3.17564	3.57317	4.43883	5.04976
	275.2	2.4021	3.23914	3.6546	4.50564	5.17042
	275	2.43686	3.31623	3.72824	4.61008	5.28722
	274.8	2.47069	3.36424	3.80121	4.7092	5.4127
	274.6	2.4822	3.40929	3.86583	4.80432	5.53417
	274.4	2.50799	3.47896	3.93189	4.87922	5.65983
	274.2	2.55428	3.53248	3.9988	4.95876	5.7615
	274	2.58726	3.5857	4.06561	5.04959	5.86247
	273.8	2.63974	3.60407	4.12832	5.1533	5.99611
	273.6	2.66534	3.64678	4.20791	5.2514	6.11157
	273.4	2.67889	3.70333	4.25996	5.34091	6.22872
	273.2	2.69252	3.74672	4.33202	5.43804	6.34551
	273	2.70109	3.81558	4.42387	5.54063	6.46806
	272.8	2.72941	3.86125	4.49618	5.63591	6.59883
	272.6	2.77743	3.92978	4.58812	5.74065	6.73532
	272.4	2.77502	3.97804	4.66544	5.83518	6.87217
	272.2	2.77851	4.01704	4.76596	5.93158	6.98869
	272	2.77229	4.06868	4.83752	6.01529	7.08648
	271.8	2.79334	4.12332	4.8902	6.10952	7.20436
	271.6	2.82991	4.18997	4.9516	6.21062	7.33294
	271.4	2.8506	4.25195	5.02495	6.33652	7.46954
	271.2	2.87279	4.28468	5.11421	6.43631	7.59419
	271	2.90343	4.33091	5.17792	6.51619	7.70618
	270.8	2.93142	4.3645	5.24811	6.59162	7.80272
	270.6	2.9544	4.40405	5.31523	6.66573	7.90593
	270.4	2.9848	4.4389	5.37223	6.74784	7.99985
	270.2	3.00002	4.50345	5.44241	6.81572	8.11693
	270	2.99742	4.55085	5.51417	6.89123	8.22593
	269.8	3.00486	4.60172	5.57857	6.98262	8.33707
	269.6	3.02323	4.64782	5.63522	7.06477	8.43203
	269.4	3.043	4.70221	5.70934	7.15791	8.53592
	269.2	3.06398	4.74447	5.78853	7.23081	8.62936
	269	3.07889	4.79355	5.83623	7.30371	8.70487
	268.8	3.09505	4.81928	5.90864	7.38748	8.79174
	268.6	3.08137	4.84011	5.95482	7.47823	8.8838
	268.4	3.07293	4.88571	5.99664	7.54112	8.95809
	268.2	3.07809	4.92108	6.04185	7.61005	9.0475
	268	3.08001	4.94936	6.08958	7.67388	9.13852
	267.8	3.08052	4.96859	6.15096	7.752	9.21332
	267.6	3.07899	4.98952	6.19785	7.81996	9.30114
	267.4	3.07424	5.01221	6.246	7.88249	9.38242
	267.2	3.08156	5.01648	6.27819	7.95799	9.45411
	267	3.09161	5.06689	6.33611	8.00519	9.52384
	266.8	3.1142	5.09883	6.37184	8.03997	9.60757
	266.6	3.14266	5.12828	6.3892	8.08518	9.66325
	266.4	3.15609	5.15258	6.42711	8.13753	9.69727
	266.2	3.17853	5.15381	6.42702	8.18754	9.7565
	266	3.18724	5.16074	6.43556	8.20855	9.81093
	265.8	3.19035	5.16497	6.42966	8.22395	9.85337
	265.6	3.2036	5.1745	6.43946	8.23238	9.86921
	265.4	3.21562	5.21211	6.42989	8.26161	9.90462
	265.2	3.25789	5.23492	6.42826	8.30554	9.94941
	265	3.26961	5.24981	6.44165	8.33017	9.96191
	264.8	3.23719	5.24174	6.43182	8.34305	9.9625
	264.6	3.219	5.23859	6.47526	8.34581	9.94577
	264.4	3.19368	5.24454	6.49652	8.35005	9.93331
	264.2	3.16873	5.24669	6.46195	8.33586	9.92648
	264	3.18245	5.24915	6.45339	8.32718	9.93301
	263.8	3.18654	5.23822	6.43977	8.32096	9.93344
	263.6	3.18148	5.23605	6.418	8.3029	9.93394
	263.4	3.15032	5.2134	6.4238	8.30403	9.89612
	263.2	3.16011	5.1775	6.3899	8.28229	9.87666
	263	3.16989	5.1672	6.34894	8.25079	9.81957
	262.8	3.16304	5.13103	6.32538	8.20258	9.77823
	262.6	3.15826	5.08641	6.28924	8.15481	9.74342
	262.4	3.15445	5.05041	6.26827	8.11275	9.71275
	262.2	3.12915	5.01447	6.24447	8.06214	9.66844
	262	3.10011	4.96967	6.1833	7.99908	9.61466
	261.8	3.08918	4.92231	6.12047	7.94884	9.52872
	261.6	3.08008	4.86011	6.08322	7.89047	9.4386
	261.4	3.05757	4.80567	6.03376	7.81907	9.36123
	261.2	3.05676	4.78543	5.95076	7.72243	9.28462
	261	3.07185	4.74112	5.8611	7.64258	9.20173
	260.8	3.07542	4.68779	5.78515	7.56026	9.08327
	260.6	3.06982	4.64008	5.71417	7.48009	8.97178
	260.4	3.04483	4.60061	5.65896	7.38525	8.88495
	260.2	3.0183	4.56338	5.60127	7.26579	8.77327
	260	2.98361	4.49155	5.55101	7.17775	8.65011
	259.8	2.93359	4.43145	5.49122	7.08142	8.52728
	259.6	2.89358	4.3788	5.39874	6.97498	8.39737
	259.4	2.86449	4.32553	5.33623	6.84376	8.25747
	259.2	2.81301	4.27482	5.26027	6.75053	8.12495
	259	2.78357	4.22916	5.18414	6.64735	7.98498
	258.8	2.76133	4.1733	5.10244	6.54256	7.84234
	258.6	2.74004	4.10044	5.02081	6.43445	7.70065
	258.4	2.6858	4.00832	4.96002	6.28471	7.56138
	258.2	2.64204	3.9395	4.88272	6.16447	7.40896
	258	2.61443	3.85767	4.80972	6.06057	7.26305
	257.8	2.58799	3.78627	4.70082	5.91049	7.1159
	257.6	2.5394	3.69596	4.58174	5.76872	6.95004
	257.4	2.50106	3.60116	4.48546	5.62107	6.79169
	257.2	2.44161	3.50221	4.40272	5.47957	6.62903
	257	2.38628	3.42335	4.29951	5.32844	6.44686
	256.8	2.3322	3.3648	4.19613	5.18953	6.26903
	256.6	2.30812	3.28663	4.06045	5.03103	6.0838
	256.4	2.27486	3.20566	3.95035	4.88914	5.89495
	256.2	2.22238	3.12709	3.85127	4.74293	5.72214
	256	2.16651	3.05473	3.7369	4.60732	5.53289
	255.8	2.11422	2.97832	3.61545	4.46647	5.32965
	255.6	2.02608	2.89365	3.48399	4.33276	5.12856
	255.4	1.98903	2.7959	3.36262	4.18563	4.94491
	255.2	1.95421	2.71256	3.26654	4.03103	4.73316
	255	1.91677	2.62268	3.18369	3.84584	4.53336
	254.8	1.84628	2.54523	3.07622	3.67236	4.33504
	254.6	1.81147	2.45535	2.9504	3.49529	4.13599
	254.4	1.74601	2.36112	2.86486	3.3486	3.93172
	254.2	1.68291	2.27314	2.77205	3.18913	3.73299
	254	1.63049	2.17748	2.65429	3.03523	3.5442
	253.8	1.54123	2.08011	2.55022	2.87976	3.36734
	253.6	1.48876	1.96778	2.4237	2.7057	3.14756
	253.4	1.42528	1.86768	2.2884	2.5734	2.93328
	253.2	1.36537	1.78078	2.13217	2.41797	2.71892
	253	1.32017	1.69059	2.00088	2.24516	2.51305
	252.8	1.26781	1.61225	1.88925	2.07256	2.32787
	252.6	1.21917	1.51703	1.77456	1.92095	2.14051
	252.4	1.18259	1.42604	1.67774	1.77088	1.92666
	252.2	1.13436	1.29711	1.56589	1.61069	1.72614
	252	1.06376	1.19753	1.45143	1.47414	1.55876
	251.8	0.977252	1.07955	1.33717	1.31676	1.36539
	251.6	0.913232	0.993536	1.21869	1.18667	1.15605
	251.4	0.848497	0.887235	1.07729	1.03004	0.95095
	251.2	0.802853	0.813207	0.9375	0.861006	0.754434
	251	0.761955	0.722655	0.818324	0.717309	0.546311
	250.8	0.734216	0.649617	0.717169	0.566379	0.367793
	250.6	0.707047	0.559237	0.623074	0.438213	0.200175
	250.4	0.668927	0.471833	0.524489	0.302818	0.0295901
	250.2	0.614385	0.387101	0.433731	0.154717	-0.13284
	250	0.578443	0.273218	0.352675	0.00789833	-0.276462
	249.8	0.516593	0.17608	0.267847	-0.122858	-0.428189
	249.6	0.454907	0.0856361	0.171508	-0.270144	-0.571034
	249.4	0.418293	0.00798798	0.0708818	-0.404469	-0.730582
	249.2	0.354079	-0.0861807	-0.013134	-0.53311	-0.862731
	249	0.290542	-0.158664	-0.09482	-0.644979	-0.96953
	248.8	0.263245	-0.238209	-0.179497	-0.760063	-1.10748
	248.6	0.219012	-0.32227	-0.286316	-0.876272	-1.26118
	248.4	0.17244	-0.431978	-0.38542	-0.970512	-1.3854
	248.2	0.110594	-0.516548	-0.4907	-1.05227	-1.48673
	248	0.0723228	-0.59717	-0.573776	-1.12294	-1.604
	247.8	0.00543976	-0.64881	-0.634362	-1.22443	-1.71409
	247.6	-0.0286884	-0.723043	-0.714081	-1.31873	-1.80549
	247.4	-0.0917654	-0.803492	-0.791507	-1.42201	-1.92512
	247.2	-0.132623	-0.8951	-0.821167	-1.51819	-2.01076
	247	-0.142993	-0.956994	-0.891872	-1.62844	-2.13385
	246.8	-0.178629	-1.0164	-0.938416	-1.75345	-2.1957
	246.6	-0.222275	-1.10718	-0.984472	-1.85607	-2.26141
	246.4	-0.263096	-1.17367	-1.02606	-1.97435	-2.35729
	246.2	-0.344793	-1.24781	-1.05776	-2.05225	-2.45948
	246	-0.402836	-1.34759	-1.10812	-2.11642	-2.55239
	245.8	-0.481825	-1.4278	-1.14361	-2.18825	-2.63485
	245.6	-0.540161	-1.49915	-1.17118	-2.26713	-2.68396
	245.4	-0.590551	-1.53445	-1.19817	-2.35146	-2.73405
	245.2	-0.628448	-1.6062	-1.22716	-2.46026	-2.81167
	245	-0.627676	-1.64821	-1.25608	-2.50857	-2.86545
	244.8	-0.634487	-1.70038	-1.30806	-2.58586	-2.90174
	244.6	-0.642477	-1.75366	-1.30432	-2.66342	-2.94693
	244.4	-0.651022	-1.84273	-1.28662	-2.6996	-2.98762
	244.2	-0.664862	-1.93109	-1.30245	-2.73768	-3.01157
	244	-0.690266	-1.99307	-1.36439	-2.78048	-3.0393
	243.8	-0.722881	-2.03742	-1.38714	-2.82862	-3.09496
	243.6	-0.703243	-2.08945	-1.41497	-2.86372	-3.16642
	243.4	-0.698647	-2.11565	-1.4287	-2.87965	-3.2132
	243.2	-0.712795	-2.14997	-1.47181	-2.89667	-3.28033
	243	-0.748829	-2.19178	-1.48379	-2.94196	-3.26395
	242.8	-0.78149	-2.21402	-1.49249	-2.98049	-3.28561
	242.6	-0.806431	-2.27143	-1.49537	-3.01938	-3.31221
	242.4	-0.7981	-2.29568	-1.52261	-3.01564	-3.34125
	242.2	-0.774769	-2.32923	-1.51461	-3.06422	-3.40898
	242	-0.784943	-2.36069	-1.47851	-3.07754	-3.42353
	241.8	-0.811653	-2.4255	-1.44845	-3.13887	-3.38909
	241.6	-0.820442	-2.43559	-1.3837	-3.20111	-3.40813
	241.4	-0.816593	-2.45666	-1.36847	-3.2652	-3.43796
	241.2	-0.813286	-2.52243	-1.33168	-3.26291	-3.42339
	241	-0.78656	-2.58278	-1.33641	-3.23291	-3.4131
	240.8	-0.830063	-2.62427	-1.2795	-3.24541	-3.39985
	240.6	-0.817764	-2.68058	-1.26167	-3.22868	-3.34938
	240.4	-0.8293	-2.70525	-1.25799	-3.27538	-3.3615
	240.2	-0.881546	-2.79288	-1.23972	-3.29137	-3.34077
	240	-0.903572	-2.79615	-1.25884	-3.20791	-3.379
	239.8	-0.888435	-2.8023	-1.1274	-3.21702	-3.35519
	239.6	-0.885994	-2.87833	-1.04337	-3.18207	-3.30522
	239.4	-0.805237	-2.90131	-0.991165	-3.2036	-3.29427
	239.2	-0.755959	-2.89468	-0.922432	-3.20145	-3.26212
	239	-0.756844	-2.90714	-0.836685	-3.21957	-3.28462
	238.8	-0.724472	-2.97331	-0.841637	-3.27402	-3.337
	238.6	-0.679558	-3.05572	-0.891663	-3.25504	-3.29668
	238.4	-0.593681	-3.03645	-0.795128	-3.26888	-3.27215
	238.2	-0.595657	-3.09161	-0.747803	-3.36289	-3.34392
	238	-0.600945	-3.08717	-0.626106	-3.36754	-3.34879
	237.8	-0.569649	-3.11919	-0.579903	-3.3625	-3.36857
	237.6	-0.5728	-3.07693	-0.530731	-3.42384	-3.434
	237.4	-0.623451	-3.11259	-0.446114	-3.44299	-3.50488
	237.2	-0.611404	-3.16012	-0.32357	-3.53429	-3.49931
	237	-0.472908	-3.17424	-0.165833	-3.5981	-3.45907
	236.8	-0.533142	-3.20779	-0.129448	-3.52126	-3.46922
	236.6	-0.525375	-3.13602	-0.0909424	-3.41496	-3.50124
	236.4	-0.511063	-3.06918	-0.0352631	-3.33504	-3.37524
	236.2	-0.474152	-2.98692	0.00491333	-3.23372	-3.30788
	236	-0.426834	-2.92282	0.0505676	-3.1308	-3.21696
	235.8	-0.38974	-2.83562	0.101273	-3.02631	-3.11081
	235.6	-0.379623	-2.75693	0.156586	-2.95035	-3.00813
	235.4	-0.369675	-2.68811	0.195587	-2.8571	-2.87708
	235.2	-0.350647	-2.62544	0.198853	-2.77563	-2.77666
	235	-0.314423	-2.50841	0.241333	-2.66278	-2.71742
